# Supplementary material for: Biosynthetic Gene Content of the ‘Perfume Lichens’ Evernia prunastri and Pseudevernia furfuracea
Source: Molecules. 2019 Jan 8;24(1):203. doi: 10.3390/molecules24010203 (PMC6337363; doi:10.3390/molecules24010203)
Supplement: Supplementary file 1 [file molecules-24-00203-s001.zip]

Archive with 4 entries (4 files):
- Supplementary_Figure-S1.pdf
- Supplementary_File-S1.zip
- Supplementary_Files-S2.zip
- Supplementary_Tables-S1-7.xlsx
