# Supplementary material for: Biosynthetic Gene Content of the ‘Perfume Lichens’ Evernia prunastri and Pseudevernia furfuracea
Source: Molecules. 2019 Jan 8;24(1):203. doi: 10.3390/molecules24010203 (PMC6337363; doi:10.3390/molecules24010203)
Supplement: Supplementary file 1 [file molecules-24-00203-s001.zip › Supplementary_Tables-S1-7.xlsx]

## Sheet: Table S1
Table S1. Genome Statistics and Completeness of Lichen-Forming Fungi.
Species	Abbreviation	Genome size	Scaffold N50	Number of scaffolds	Number of contigs	BUSCO genome completeness	Number of genes	BUSCO gene set completeness	Annotation source
Cladonia grayi	CGRA	34.6 Mb	243412	414	519	C:92.4%[S:92.2%,D:0.2%],F:4.6%,M:3.0%,n:1315	11389	C:93.1%[S:92.4%,D:0.7%],F:4.3%,M:2.6%,n:1315	JGI
Cladonia macilenta	CMAC	37.1 Mb	1469036	240	1310	C:93.1%[S:92.8%,D:0.3%],F:4.3%,M:2.6%,n:1315	10559	C:80.2%[S:80.0%,D:0.2%],F:13.1%,M:6.7%,n:1315	this study
Cladonia metacorallifera	CMET	36.7 Mb	1591850	30	625	C:93.6%[S:93.1%,D:0.5%],F:3.3%,M:3.1%,n:1315	10497	C:78.3%[S:77.8%,D:0.5%],F:14.3%,M:7.4%,n:1315	this study
Cladonia uncialis	CUNC	32.9 Mb	34871	2124	2137	C:89.1%[S:88.9%,D:0.2%],F:5.6%,M:5.3%,n:1315	10902	C:77.8%[S:77.5%,D:0.3%],F:14.1%,M:8.1%,n:1315	this study
Endocarpon pusillum (Park et al.)	EPUP	37.2 Mb	1340794	40	469	C:95.3%[S:94.4%,D:0.9%],F:3.7%,M:1.0%,n:1315	11756	C:79.1%[S:78.3%,D:0.8%],F:14.2%,M:6.7%,n:1315	this study
Endocarpon pusillum (Wang et al.)	EPUW	37.1 Mb	178225	908	1731	C:90.9%[S:90.9%,D:0.0%],F:5.2%,M:3.9%,n:1315	9238	C:89.5%[S:89.3%,D:0.2%],F:4.9%,M:5.6%,n:1315	NCBI
Evernia prunastri	EPRU	40.3 Mb	264454	277	579	C:95.9%[S:95.1%,D:0.8%],F:2.7%,M:1.4%,n:1315	10992	C:92.1%[S:91.3%,D:0.8%],F:5.1%,M:2.8%,n:1315	NCBI
Gyalolechia flavorubescens	GFLA	34.5 Mb	1693300	36	189	C:95.4%[S:95.4%,D:0.0%],F:3.1%,M:1.5%,n:1315	10460	C:74.2%[S:74.1%,D:0.1%],F:17.8%,M:8.0%,n:1315	this study
Lobaria pulmonaria	LPUL	56.1 Mb	50541	1911	2271	C:95.0%[S:93.5%,D:1.5%],F:3.4%,M:1.6%,n:1315	15607	C:96.9%[S:95.2%,D:1.7%],F:2.2%,M:0.9%,n:1315	JGI
Pseudevernia furfuracea	PFUR	37.8 Mb	1178799	46	143	C:94.7%[S:94.6%,D:0.1%],F:3.5%,M:1.8%,n:1315	8842	C:91.8%[S:91.8%,D:0.0%],F:5.0%,M:3.2%,n:1315	NCBI
Ramalina peruviana	RPER	27.0 Mb	40431	1657	37922	C:86.3%[S:86.1%,D:0.2%],F:7.0%,M:6.7%,n:1315	9338	C:72.1%[S:71.6%,D:0.5%],F:15.7%,M:12.2%,n:1315	this study
Umbilicaria hispanica	LHIS	41.2 Mb	145035	1619	3084	C:96.4%[S:95.6%,D:0.8%],F:2.1%,M:1.5%,n:1315	8488	C:82.9%[S:82.4%,D:0.5%],F:2.4%,M:14.7%,n:1315	NCBI
Umbilicaria muehlenbergii	UMUE	34.8 Mb	7009248	7	297	C:96.4%[S:95.9%,D:0.5%],F:2.3%,M:1.3%,n:1315	8968	C:79.8%[S:79.4%,D:0.4%],F:14.5%,M:5.7%,n:1315	this study
Umbilicaria pustulata	LPUS	39.2 Mb	104297	3891	5331	C:91.9%[S:91.1%,D:0.8%],F:5.2%,M:2.9%,n:1315	8268	C:86.8%[S:86.2%,D:0.6%],F:7.0%,M:6.2%,n:1315	NCBI
Xanthoria parietina	XPAR	31.9 Mb	1731186	39	302	C:95.2%[S:95.1%,D:0.1%],F:3.4%,M:1.4%,n:1315	11065	C:95.4%[S:95.2%,D:0.2%],F:3.5%,M:1.1%,n:1315	JGI

## Sheet: Table S2
Table S2. Overview of Biosynthetic Gene Clusters in Evernia prunastri
Cluster	Scaffold	From	To	Cluster type	Cluster type	Gene	Domains	KS sequence	Blast2GO description	pHMM hit	Most similar known cluster	MIBiG BGC-ID	Gene cluster genes
1	epruFC2	175925	197657	Terpene	Terpene	EPRU-FC_00062			terpene synthase metal binding domain protein	Terpene_synth_C	-	-	EPRU-FC_00056;EPRU-FC_00057;EPRU-FC_00058;EPRU-FC_00059;EPRU-FC_00060;EPRU-FC_00061;EPRU-FC_00062;EPRU-FC_00063;EPRU-FC_00064;EPRU-FC_00065;EPRU-FC_00066
2	epruFC2	435175	499921	T1pks-Terpene	R-PKS	EPRU-FC_00156	KS-AT-DH-cMT-ER-KR-ACP	IAILGMACRLPAGASNVEDLWLALANGQGGWTSHPEDRTQPQRYYHPSPDKKGSFVPKGGHYLEEDIARFDAKFFNVSAPEAIAMDPQQRQLLEVSYEAFENAGISLSSVAGTDVGVFISASTNDYRFVFHNDLDTLPMFESTGSELSIMSNRISYTFNLRGPSSCRPMDDRAVNGFGRGEGTSCIILKPLDAALKDHDPIRAVIRNTGTNQDGKTTGITMPNGEAQAALMQSVYEAAGLDPLETDYVEAHGTGTAVGDPVEAAALGKVFGRGPDQQPLFIGSIKSNIGHLESASGVCSIIKSALMLERKFLVPNFDFQKPNSKIPFDQWNMRVASKYVPWESHGTRRASCNNFGFGGSNSHIIMEEA	Acyl transferase/acyl hydrolase/lysophospholipase	PP-binding; PKS_AT; itr_KS; adh_short	-	-	EPRU-FC_00143;EPRU-FC_00144;EPRU-FC_00145;EPRU-FC_00146;EPRU-FC_00147;EPRU-FC_00148;EPRU-FC_00149;EPRU-FC_00150;EPRU-FC_00151;EPRU-FC_00152;EPRU-FC_00153;EPRU-FC_00154;EPRU-FC_00155;EPRU-FC_00156;EPRU-FC_00157;EPRU-FC_00158;EPRU-FC_00159;EPRU-FC_00160;EPRU-FC_00161;EPRU-FC_00162
3	epruFC4	104371	189977	T1pks-Nrps	PKS-NRPS	EPRU-FC_00468	KS-AT-DH-cMT-KR-C-A-PCP-TD	IAIVGSACRLPGGSSSPSKLWALLSEPRDVLSDFPSDRLNLSRFHSINGEHHGSTDVENKSYLLTEDPRFFDAAFFNINPLEADSMDPQQRLLLETVYEAIESAGCTLAEIQGSQTSVFVGSMTADYTDIQMRDTETMPRYSVTGTARSLLSNRVSYFFDLKGESMTIDTACSSSLVALHQAVQSLRSGHCTTSIVAGVNLILDSGMFIGESSLHMLSSDARSRMWDKSANGYARGEGLAAVYLKTLSQALKDGDHIECIVRETSINSDGRTKGITMPSAAAQAALIRQTYWNAGLDPLVDRCQYFECHGTGTSAGDPQEAQAIQEAFFPTKTASNETKLYLGSIKTVIGHTEGCAGLAGVLKASLAIKHRAIPPNMHFDELNPAITPYYDHLQVATSL…	hybrid PKS/NRPS enzyme, putative	Condensation; AMP-binding; PP-binding; PKS_AT; itr_KS; adh_short; NAD_binding_4	Aspyridone_biosynthetic_gene_cluster (33% of genes show similarity)	BGC0000959_c1	EPRU-FC_00460;EPRU-FC_00461;EPRU-FC_00462;EPRU-FC_00463;EPRU-FC_00464;EPRU-FC_00465;EPRU-FC_00466;EPRU-FC_00467;EPRU-FC_00468;EPRU-FC_00469;EPRU-FC_00470;EPRU-FC_00471;EPRU-FC_00472;EPRU-FC_00473;EPRU-FC_00474;EPRU-FC_00475;EPRU-FC_00476;EPRU-FC_00477;EPRU-FC_00478;EPRU-FC_00479;EPRU-FC_00480;EPRU-FC_00481;EPRU-FC_00482;EPRU-FC_00483
4	epruFC5	219484	260867	T3pks	T3PKS	EPRU-FC_01444			chalcone synthase	Chal_sti_synt_N; Chal_sti_synt_C	-	-	EPRU-FC_01435;EPRU-FC_01436;EPRU-FC_01437;EPRU-FC_01438;EPRU-FC_01439;EPRU-FC_01440;EPRU-FC_01441;EPRU-FC_01442;EPRU-FC_01443;EPRU-FC_01444;EPRU-FC_01445;EPRU-FC_01446;EPRU-FC_01447
5	epruFC5	539898	570865	T1pks	R-PKS	EPRU-FC_01523	KS-AT-DH-ACP-cMT	VAIIGASCRLPGANSMEELWDLISSGTSRHTEVPTDRIDLHGSFRASQDRKFTEKRKFYGNFVDQVDSFDHAFFRTNPKEALNMDPQQRVLLELAYQAMDSSGYLGSHRRESGDHVGCFIGASFAEYLDNTNAHPPTAYTSTGTIRAFLCGKLSYYFGWSGPAEVLDTACSSSLVAINRACKAVQTGECSMALAGGVNIMTGINNFLDLAKAGFLSPTGQCKPFDQAADGYCRSEGGGLVVLKLLDQALAEDDQILGVIPGIATNQGGLSSSITIPHSPAQKKLYQTVLRQAGMNSDQVSYVEAHGTGTQAGDPLEVASIREVFGGQDRTDLLNIGSLKGNIGHTETAAGVSSLLKVLAMIGHASIPPQASHKTLNPKIPALGVDKMSVASKLSRWEAQ…	polyketide synthase	PP-binding; PKS_AT; itr_KS; PF12697	-	-	EPRU-FC_01518;EPRU-FC_01519;EPRU-FC_01520;EPRU-FC_01521;EPRU-FC_01522;EPRU-FC_01523;EPRU-FC_01524
6	epruFC6	276044	297335	Terpene	Terpene	EPRU-FC_01153			terpene synthase metal binding domain protein	Terpene_synth_C	-	-	EPRU-FC_01150;EPRU-FC_01151;EPRU-FC_01152;EPRU-FC_01153;EPRU-FC_01154;EPRU-FC_01155;EPRU-FC_01156;EPRU-FC_01157;EPRU-FC_01158
7	epruFC9	441924	463735	Terpene	Terpene	EPRU-FC_01357			Terpene synthase metal binding domain protein	Terpene_synth_C	-	-	EPRU-FC_01353;EPRU-FC_01354;EPRU-FC_01355;EPRU-FC_01356;EPRU-FC_01357;EPRU-FC_01358;EPRU-FC_01359;EPRU-FC_01360;EPRU-FC_01361;EPRU-FC_01362
8	epruFC9	468189	516248	T1pks-Nrps	PKS-NRPS	EPRU-FC_01369	KS-AT-DH-cMT-KR-C-A-PCP-TD	IAVIGSGCRFPGNASSPSKLWGLLSQPRDVLSEIPSTRFNPDGFYHPDGEYQGHSNMRHSYVLAEDHRAFDADFFSVSAAEASAIDPQQRLLLECVYEALEAGGQRMSGLKGGDTAVFVGLMCEEYSGIQFRDLNAMSKYFPTGTARSLVSNRISYFFDWRGPSMTIDTACSSSLVAVHQAVQAIRSGTSRIAIAAGTNLLLGPEAYIAESTFHMLSPQGRSQMWDARADGYARGDGVGAVVLKRLSDAMTDGDDIECLIRETGANQDGRTHGITVPSADAQVALMEDTYRRAGLDLSTAQGRPQFFEAHGTGMLAGDPIEAEAIHRAIGRHIDGVEVGKNGSREEKLLVGSIKTIIGHTEGTAGIAGLMKVSLALQHGVIPPNLLFKSLNPAIQPFIQ…	polyketide synthetase	Condensation; AMP-binding; PP-binding; PKS_AT; itr_KS; adh_short; NAD_binding_4	-	-	EPRU-FC_01364;EPRU-FC_01365;EPRU-FC_01366;EPRU-FC_01367;EPRU-FC_01368;EPRU-FC_01369;EPRU-FC_01370;EPRU-FC_01371;EPRU-FC_01372;EPRU-FC_01373;EPRU-FC_01374
9	epruFC11	223866	271871	T1pks	NR-PKS	EPRU-FC_01722	KS-AT-ACP-cMT	VAVIGMACRLPGANTIEELWDIISSGISKAEEVPRDRMDIHAGFRASQDAKWASKQKFYGNFISDIDAFDNTFFKTSPREALAMDPQQRLLLETAYQAMESSGYLRTHRREDGNRVGVYIGASFVDYLEHTSSHPPNAYVSTGTIRAFLCGRISYYFGWSGPSEVIDTACSSSLVAIRRAVKSIQMDECSIALAGGVNLMSTPTNFLDLGKAGFLSPTGQCKPFDGTADGYCRSEGVGLIVLKRLSQAQADGDNILGVIAGAQTNQGGLSSALTIPSSPSQIALYQDILLQAGLNPHQVSYVEAHGTGTQAGDPLEIASIRQVFGGSKRSAPLDVGSIKANIGHCETAAGVAGVIKAILMINKGSLPPLANFQNLNPKIPALGPDRMRISSASQQWNTS…	polyketide synthase	PP-binding; PKS_AT; itr_KS; Peptidase_S9	-	-	EPRU-FC_01717;EPRU-FC_01718;EPRU-FC_01719;EPRU-FC_01720;EPRU-FC_01721;EPRU-FC_01722;EPRU-FC_01723;EPRU-FC_01724;EPRU-FC_01725;EPRU-FC_01726;EPRU-FC_01727;EPRU-FC_01728
10	epruFC11	445831	488836	T1pks	R-PKS	EPRU-FC_01787	KS-AT-DH-ER-KR	IAIIGMACRLAGANSPSELWDLLASSKDVQRKITRFNAEGFYHPSGGPRKGLTNVNKAYMLDDSVIDKFDNAFFHVPPLEAVAMDPQQRMLMEVVYEAIESAGIPMDRFTGTDTAVFAGMEGCEYHSIAGRDLDATPRYLATGTPICMAANRISYFFDLSGPSMSVDTACSSAMAALHQAVRTLQHGDSEMAIVCGAKLILSPDMFMPSSELGFLSTTGRCQTFDAAADGYGRGEGVIALLLKPLKKAIADRDPVRAVIKGTRLNQDGKTQGITLPSADAQKRNMQALYEELCISPADIQFLEAHGTGTAAGDPLEFSAITSVYGASREVSDPLVVGSIKSNIGHLEACSALASILKVAECLERAQIPSQMHYRVPNPKIDFDNIEIPNEMTSWPTSND…	polyketide synthase, putative	PKS_KS; PKS_AT; adh_short	-	-	EPRU-FC_01782;EPRU-FC_01783;EPRU-FC_01784;EPRU-FC_01785;EPRU-FC_01786;EPRU-FC_01787;EPRU-FC_01788;EPRU-FC_01789
11	epruFC18	21	48283	T1pks	R-PKS	EPRU-FC_02335	KS-AT-DH-cMT-ER-KR-ACP	IAIVGMGMRLPGGVSGSNAFWDLLINKKDGRCRIPEDRYNVDAFYSPSGKPGTIKTQHGFFLADADLQHLDASFFSMNKTEVERLDPQQRMLLEVVWECMENGGQTGWRGQNIGCYIGVFGEDWLDLTTKDVQNVGLYRVSGSGDFALANRVSYEYNLSGPSMTIRTGCSSSLIGLHEACQALYNGECTSAVVGGTNLIITPTMTIAMTEQGVLSPTGTCKTFDAKADGYARGEAINAIYIKRLSDALRDGDPIRGVIRSTATNSDGKTASMASPSSESHEAMIRRAYQVAQLSDFSRTAFVECHGTGTAIGDPLETAAVANVFGQKGVFIGSVKPNVGHSEGASGTTSLIKAVLALEHRTIPPNINFSDPNPKIPFEKARLQVPLEAIQWPEDRHERA…	polyketide synthase	PP-binding; PKS_AT; itr_KS; adh_short	-	-	EPRU-FC_02328;EPRU-FC_02329;EPRU-FC_02330;EPRU-FC_02331;EPRU-FC_02332;EPRU-FC_02333;EPRU-FC_02334;EPRU-FC_02335;EPRU-FC_02336;EPRU-FC_02337;EPRU-FC_02338;EPRU-FC_02339;EPRU-FC_02340;EPRU-FC_02341;EPRU-FC_02342
12	epruFC19	282678	303953	Terpene	Terpene	EPRU-FC_02533			Terpenoid synthase	Terpene_synth_C	-	-	EPRU-FC_02529;EPRU-FC_02530;EPRU-FC_02531;EPRU-FC_02532;EPRU-FC_02533;EPRU-FC_02534;EPRU-FC_02535;EPRU-FC_02536
13	epruFC19	358412	402330	Nrps	-				#N/A	#N/A	-	-	EPRU-FC_02558;EPRU-FC_02559;EPRU-FC_02560;EPRU-FC_02561;EPRU-FC_02562;EPRU-FC_02563;EPRU-FC_02564;EPRU-FC_02565;EPRU-FC_02566;EPRU-FC_02567;EPRU-FC_02568
14	epruFC20	21012	67873	T1pks	R-PKS	EPRU-FC_02707	KS-AT-DH-ACP	IAVVGMACKFPGADSVEDFWQILTTGTSMLAEMPADRFSTKGLRRTPDGKFRFYGNFISDIAAFDHRFFKKSSREAASMDPQQRLILQCAYEALESSGHFGKKSRPVADDTGCFLGVCTNDYNDNVASHNPNAYSSLGTLRAFISGKISHYFGWSGPSVTFDTACSSSAVAIHNACRSIQAGECSRAVAGGINLFTTPYFYENLVAASFLSATGQTKPFDAKADGYCRGEGAGLVVLKKLSTAIADGDTVMGVLSASGINQNSNAVGITVPHSPSQAALYARTLGLAGIEPDSVSYVEAHGTGTPVGDPRTDNKQEIASIREVFGGSARTDPLHVSSVKGNIGHLEAASGVASLIKTLLMLKYNTIPTQASFESLNPAIPPLEPDHLVIPTTTHKWTAR…	polyketide synthase	PP-binding; PKS_AT; itr_KS; Peptidase_S9	-	-	EPRU-FC_02701;EPRU-FC_02702;EPRU-FC_02703;EPRU-FC_02704;EPRU-FC_02705;EPRU-FC_02706;EPRU-FC_02707;EPRU-FC_02708;EPRU-FC_02709;EPRU-FC_02710;EPRU-FC_02711;EPRU-FC_02712;EPRU-FC_02713
15	epruFC20	121918	143577	Terpene	Terpene	EPRU-FC_02735			farnesyl-diphosphate farnesyltransferase	phytoene_synt	-	-	EPRU-FC_02729;EPRU-FC_02730;EPRU-FC_02731;EPRU-FC_02732;EPRU-FC_02733;EPRU-FC_02734;EPRU-FC_02735;EPRU-FC_02736;EPRU-FC_02737;EPRU-FC_02738
16	epruFC21	176044	223963	T1pks	NR-PKS	EPRU-FC_02873	KS-AT-ACP-cMT	IAVIGMGCRFPGADSIDEFWDLLTEGKSMLSEIPEARFGRGRPARSNSSLRFWGNFLRDIEAFDHGFFKKSPREAVYMDPQQRILLQVAYEALEMSGYFADSSKPEDVGCYIGACATDYDFNVASHPPTAYSATGTLRSFLSGKLSHYFGWSGPSLVLDTACSSSAVAIHTACTALRTGQCSQALAGGITLMTSPYLFENFAAAHFLSPTGGSKPFSADADGYCRGEGGGLVVLKRLSDAIRDNDHIISVIAGSAVNQNANCVPITVPHTSSQGNLYERVTAQAGVTPNKVTFVEAHGTGTPVGDPIEMESIRRIFGGAERETPLIVSSAKGNIGHLEGASGVVALIKANLQMEHRLAPRQALFKTLNPKIPALEPDNLCIPTSNLALSGERLVACVNN…	polyketide synthase	PP-binding; PKS_AT; itr_KS	-	-	EPRU-FC_02866;EPRU-FC_02867;EPRU-FC_02868;EPRU-FC_02869;EPRU-FC_02870;EPRU-FC_02871;EPRU-FC_02872;EPRU-FC_02873;EPRU-FC_02874;EPRU-FC_02875;EPRU-FC_02876;EPRU-FC_02877;EPRU-FC_02878;EPRU-FC_02879
17	epruFC21	253660	309261	Nrps	-				#N/A	#N/A	-	-	EPRU-FC_02889;EPRU-FC_02890;EPRU-FC_02891;EPRU-FC_02892;EPRU-FC_02893;EPRU-FC_02894;EPRU-FC_02895;EPRU-FC_02896;EPRU-FC_02897;EPRU-FC_02898;EPRU-FC_02899;EPRU-FC_02900;EPRU-FC_02901;EPRU-FC_02902;EPRU-FC_02903;EPRU-FC_02904;EPRU-FC_02905;EPRU-FC_02906;EPRU-FC_02907
18	epruFC23	80769	124252	Nrps	-				#N/A	#N/A	-	-	EPRU-FC_03374;EPRU-FC_03375;EPRU-FC_03376;EPRU-FC_03377;EPRU-FC_03378;EPRU-FC_03379;EPRU-FC_03380;EPRU-FC_03381;EPRU-FC_03382;EPRU-FC_03383;EPRU-FC_03384;EPRU-FC_03385;EPRU-FC_03386;EPRU-FC_03387;EPRU-FC_03388;EPRU-FC_03389;EPRU-FC_03390;EPRU-FC_03391;EPRU-FC_03392
19	epruFC23	157176	178560	Indole	Indole	EPRU-FC_03402			dimethylallyl tryptophan synthase	dmat	-	-	EPRU-FC_03400;EPRU-FC_03401;EPRU-FC_03402;EPRU-FC_03403;EPRU-FC_03404
20	epruFC23	215104	262085	T1pks	R-PKS	EPRU-FC_03419	KS-AT-DH-cMT-ER_KR-ACP	IAIVGIGFRGPGDATNVERLWTMISEMREAWSLSNVKGGHFFTDDLSRFDAPFFNMTRAEAEALDPQQRLLLECCYEALENCKTFRISVISPYANQRVAGTPLEEAMGTDTSVYVGSFCGDYTDVLLRDTENIPLYQATSSGNSRAIIANRLSYFFDFKGPSVTIDTACSASLVALHLACQSLRTGESHQAVVAGANVILSHEITISMSMMRFLSPDGRCYTFDDRANGYARGEGVGCILLKPLHDALRDGDTVRAVIRNTGVNQDGRTSGITLPSRQAQETLIQNVYDKAGLSPLDTSYVECHGTGTPAGDPLETAAISRVFGLGRPHEKPLHIGSIKTNIGHLEGASGVAGIIKTTLMLENQTVLPNRNFRNANKQIPLYDWKLNYSYEKRGLQFEV…	polyketide synthase, putative	PKS_KS; PKS_AT	Byssochlamic_acid_biosynthetic_gene_cluster (20% of genes show similarity)	BGC0001340_c1	EPRU-FC_03411;EPRU-FC_03412;EPRU-FC_03413;EPRU-FC_03414;EPRU-FC_03415;EPRU-FC_03416;EPRU-FC_03417;EPRU-FC_03418;EPRU-FC_03419;EPRU-FC_03420;EPRU-FC_03421;EPRU-FC_03422;EPRU-FC_03423;EPRU-FC_03424;EPRU-FC_03425;EPRU-FC_03426;EPRU-FC_03427;EPRU-FC_03428
21	epruFC24	68703	111618	Other	Other	EPRU-FC_03993	A-TD		nonribosomal peptide synthase, putative	AMP-binding; NAD_binding_4	-	-	EPRU-FC_03988;EPRU-FC_03989;EPRU-FC_03990;EPRU-FC_03991;EPRU-FC_03992;EPRU-FC_03993;EPRU-FC_03994;EPRU-FC_03995;EPRU-FC_03996;EPRU-FC_03997;EPRU-FC_03998;EPRU-FC_03999
22	epruFC25	160663	185304	Terpene	Terpene	EPRU-FC_04916			squalene-hopene cyclase	terpene_cyclase; p450	-	-	EPRU-FC_04912;EPRU-FC_04913;EPRU-FC_04914;EPRU-FC_04915;EPRU-FC_04916;EPRU-FC_04917;EPRU-FC_04918;EPRU-FC_04919;EPRU-FC_04920
23	epruFC26	1	13755	Terpene	Terpene	EPRU-FC_03461			Lycopene beta-cyclase	phytoene_synt	-	-	EPRU-FC_03460;EPRU-FC_03461;EPRU-FC_03462;EPRU-FC_03463
24	epruFC28	182797	225667	Other	Other	EPRU-FC_03629	A-TE		NRPS-like enzyme, putative	AMP-binding; PP-binding	-	-	EPRU-FC_03623;EPRU-FC_03624;EPRU-FC_03625;EPRU-FC_03626;EPRU-FC_03627;EPRU-FC_03628;EPRU-FC_03629;EPRU-FC_03630;EPRU-FC_03631;EPRU-FC_03632;EPRU-FC_03633;EPRU-FC_03634;EPRU-FC_03635;EPRU-FC_03636
25	epruFC31	1	44154	T1pks	R-PKS	EPRU-FC_04169	KS-AT-DH-ER-KR-ACP	IAIVGMACRFPGDATNVENLWTSLASGQGGWSPHPNERFMPDRNYHPNPDKKSTYYSKGGHYLREDIAAFDAEFFNITAAEATTMDPQQRHLLEISYEALENAGFPLPSIAGTNMGVFVGGSNSEYRAHIGNDTDNLPMFEATGNAESLLANRVSYVYDLHGASLTIDTACSSSLAALDSAFLSLQAGKSSTAIVAGSVVRIVPSSTISLSTMKLLSPEGRCYAFDDRATSGFGRGEGSACIILKTLEAALRDNDPIRSVIRNSGVNQDGKTAGITMPNGEAQASLIQSVYRTAGLDPLQTDYVEAHGTGTATGDPIEAAALGKVFSRGPERSPVVIGSIKSNIGHLEAVSGLASVIKAALMLERRFYAPNCDLRTLNPKIPFKSLNLKVSHKFRPWDC…	related to polyketide synthase	PP-binding; PKS_KS; PKS_AT; adh_short	-	-	EPRU-FC_04166;EPRU-FC_04167;EPRU-FC_04168;EPRU-FC_04169;EPRU-FC_04170;EPRU-FC_04171;EPRU-FC_04172
26	epruFC33	129973	173183	Other	Other	EPRU-FC_03720	A-TD		NRPS-like enzyme	AMP-binding; NAD_binding_4	-	-	EPRU-FC_03716;EPRU-FC_03717;EPRU-FC_03718;EPRU-FC_03719;EPRU-FC_03720;EPRU-FC_03721;EPRU-FC_03722;EPRU-FC_03723;EPRU-FC_03724;EPRU-FC_03725
27	epruFC33	219614	241181	Terpene	Terpene	EPRU-FC_03746			Terpenoid synthase	Terpene_synth_C	-	-	EPRU-FC_03743;EPRU-FC_03744;EPRU-FC_03745;EPRU-FC_03746;EPRU-FC_03747;EPRU-FC_03748;EPRU-FC_03749;EPRU-FC_03750;EPRU-FC_03751;EPRU-FC_03752;EPRU-FC_03753
28	epruFC36	221797	265140	Other	Other	EPRU-FC_03003	A-TD		NRPS-like enzyme	AMP-binding; NAD_binding_4	-	-	EPRU-FC_02997;EPRU-FC_02998;EPRU-FC_02999;EPRU-FC_03000;EPRU-FC_03001;EPRU-FC_03002;EPRU-FC_03003;EPRU-FC_03004;EPRU-FC_03005;EPRU-FC_03006;EPRU-FC_03007;EPRU-FC_03008;EPRU-FC_03009;EPRU-FC_03010;EPRU-FC_03011
29	epruFC37	73201	123800	T1pks	R-PKS	EPRU-FC_05147	KS-AT-DH-ACP-cMT	VAVVGMACRLPGANNIEELWDLISSGSSTVQPVPQDRVDIAHSFRALQDPKWAAKQQWWGNFISDVGAFDHSFFRMSPREAASMDPQQRILLETAYQAMESSGYLGSHRRETGDPVGVFLGASFVEYLDNTSANPPTAYTSTGTIRAFLSGKISYHFGWTGPSEILDTACSSSLVAINRACKAIQHDECSVALTGGVNLITGIHNYLDLAKAGFLSPTGQCKPFDSGADGYCRSEGVGLVVLKRMTKALADGDQILGVIPGASTNQGGLSPSLTVPHSAAQVQLYRNILHQAGMRPEQVSYCEAHGTGTQAGDPLEVASIREVFGSPERQDHIHLGSIKGNIGHCETAAGVAGLLKALVMVNKAALPPLASHKSLNPKIPGLEPYKLAIASSLETWKAS…	BcPKS16, polyketide synthase	PP-binding; PKS_AT; itr_KS; PF12697	-	-	EPRU-FC_05141;EPRU-FC_05142;EPRU-FC_05143;EPRU-FC_05144;EPRU-FC_05145;EPRU-FC_05146;EPRU-FC_05147;EPRU-FC_05148;EPRU-FC_05149;EPRU-FC_05150;EPRU-FC_05151;EPRU-FC_05152;EPRU-FC_05153;EPRU-FC_05154
30	epruFC39	103379	151675	T1pks	R-PKS	EPRU-FC_05073	KS-AT-DH-cMT-ER-KR-ACP	IAIVGLAGRFPGEATNARNLWDMCCQGGSAWSEVPRDRFNAEAYFHPNPSKSGCFNSRGAHFLKEDVGLFDAPFFGISPNEAKAMDPQQRLLLETTYEALENAGITVATIAGTQTGVYVGAAQIDYTNILFKDVDEVPIYQSTGTGANILSNRISYVFDLKGASITMDTACSSSLAALHVACQSLRTEENTQVIVWYLPDPGASREANGRRLFGEEGISYTYDSRGTGYGRGEGAISLVLKPLDHAIRDGDNIRAIIRNTGANQDGKTNGITFPSKESQANLMRSVYQTAGLDPSETAYVEAHGTGTAAGDPVEAEAISSVFTVKRAIDNPLHVGSVKTNIGHLEAASGLAAMVKTIFALEEGVIAPNINFEEPNKDIPLKQWKLKVPTSLVVWPNTFT…	putative polyketide synthase	PP-binding; PKS_AT; itr_KS; adh_short	-	-	EPRU-FC_05066;EPRU-FC_05067;EPRU-FC_05068;EPRU-FC_05069;EPRU-FC_05070;EPRU-FC_05071;EPRU-FC_05072;EPRU-FC_05073;EPRU-FC_05074;EPRU-FC_05075;EPRU-FC_05076;EPRU-FC_05077;EPRU-FC_05078;EPRU-FC_05079
31	epruFC44	144296	187746	Nrps	NRPS	EPRU-FC_06064	A-PCP-C		Nonribosomal Peptide Synthase (NRPS)	Condensation; AMP-binding; PP-binding	-	-	EPRU-FC_06060;EPRU-FC_06061;EPRU-FC_06062;EPRU-FC_06063;EPRU-FC_06064;EPRU-FC_06065;EPRU-FC_06066;EPRU-FC_06067;EPRU-FC_06068;EPRU-FC_06069
32	epruFC46	253755	289622	T1pks	R-PKS	EPRU-FC_04343	AT_KS-AT-DH-ACP-TE	FAGLSRGGFLSPTGSCKTFDDGADGYCRADGAGSIVMKRLDDAIADGDNIQAILRSAGTNHSAQAVSITHPHAPTQENLFHQVLRDADVQPEEIGYVEMHGTQAGDSTESASVANVLAKGRSPASPLHVGAVKANIGHSEGAAGITSVIKAILMMRHKVIPPHVGIKNHVNVNLQDSSPNKLRIPRAQTPFEGQGASAGACKVMVNNFSAAGGNTSLLLQDP	Acyl transferase/acyl hydrolase/lysophospholipase	PP-binding; PKS_AT; itr_KS; PF12697	-	-	EPRU-FC_04336;EPRU-FC_04337;EPRU-FC_04338;EPRU-FC_04339;EPRU-FC_04340;EPRU-FC_04341;EPRU-FC_04342;EPRU-FC_04343;EPRU-FC_04344;EPRU-FC_04345
33	epruFC47	1	37200	T1pks	R-PKS	EPRU-FC_04788	KS_AT-DH-ACP-TE	IAITGFSGRFPEAENIHSFWDVLRDGIDTHSETPKSRWDVETHVDSTLKRKNTSGTPYGCWLNNPGLFDRSFFSISPREAPQMDPAQRLALMCAYEAVEMAGLVPDATPSTMKSRVGVFIGSTSNDWCETNSAQDVDTYFIPGGNRAFIPGRINYYFKFSGPSFSIDTACSSSLAATHLACNALWRNDIDCAIVGGTNVLTNPDVTAGLDRGHFLSRTGNCKTFDDGADGYCRGEGVGIVVLKRLDDAQADNDPIHGCILAAVTNHSAEAESITRPHVGAQQALFSDVLAKGGVHPNDISYVEMHGTGTQAGDGREMASVSQTFAPELLGEPRSRRADLHVGSVKANVGHGESAAGVTALIKVLLMMQKNEIPPHCGIKTRINQTFPPDLDERRIRIAK…	polyketide synthase, putative	PKS_AT; itr_KS	-	-	EPRU-FC_04784;EPRU-FC_04785;EPRU-FC_04786;EPRU-FC_04787;EPRU-FC_04788;EPRU-FC_04789;EPRU-FC_04790;EPRU-FC_04791;EPRU-FC_04792;EPRU-FC_04793;EPRU-FC_04794
34	epruFC47	67091	78486	Siderophore	Siderophore	EPRU-FC_04804			predicted protein	IucA_IucC	-	-	EPRU-FC_04801;EPRU-FC_04802;EPRU-FC_04803;EPRU-FC_04804;EPRU-FC_04805;EPRU-FC_04806
35	epruFC48	89638	136397	T1pks	NR-PKS	EPRU-FC_05300	KS-AT-ACP-ACP-TE	IAIVGVAGRLPGGETLEEIWKNLEEGKDLHKEIPKDRFDVDTHCDPSGKLKNTTVTPYGCFIDRPGFFDARLFNMSPREAAQTDPAQRLLLLTTYEALEMSGYTPNGSPSTAGDRIGTFFGQTLDDYRGSNASQNIEMYFVSGGMRAFGPGRLNYHFKWEGPSYSVDAACSSSALSVQMAMSSLRAHECDTAVAGGTNVLTEVDMFSGLSRGSFLSPTGSCKTFDDEADGYCRGDGVGSVVLKRLEDAIAEGDNIQAVIKSAATNHSAHAISITHPHAGTQQKLIRQVLREADVEPDEIDYVEMHGTGTQAGDATEFSSVTTVLSNRAQDNPLHVGAVKANFGHAEAAAGSNSLIKILLMMRKNAIPPHVGIKGRINQKFPPLEEVNVRIDRALTAFKA…	polyketide synthase	PP-binding; PKS_AT; itr_KS; PF12697	Grayanic_acid_biosynthetic_gene_cluster (66% of genes show similarity)	BGC0001266_c1	EPRU-FC_05295;EPRU-FC_05296;EPRU-FC_05297;EPRU-FC_05298;EPRU-FC_05299;EPRU-FC_05300;EPRU-FC_05301;EPRU-FC_05302;EPRU-FC_05303;EPRU-FC_05304
36	epruFC50	207505	255685	T1pks	R-PKS	EPRU-FC_05262	KS-AT-DH-cMT-ER-KR-ACP	IAIVGLSCRLPGAAANPEGLWHVCAEQHDVWQPIPNQRLDNSAFFHPDPGRNGTSNVRGGHFLHDDPGAFDAAFFNLTAVESRAMDPQQRILLELSYEALENAGIALNKASGSETAVFVGSSCRDYADLLQRDLESTELFQATGIGQTMLSDRISYFYDFKGPSVTVDTACSSSLNALHLACNALRLGEASMAIVGGSNLILSHEPMVSLSMLRFLSPDGRCYTYDQRANGFGRGEGACCLILKPFKDAYRDGDVVRAVIRNTGANQDGRTVGISLPSGDAQIELIERTYRAAGLDPAQTSFVEAHGTGTPAGDPVEAASLSKVFSRQRPVDQPLHVGSVKSNIGHLEGASGVAGVVKTVLMLENNLILPNFDFQDPSDRIPMDELRLKVPTCLGVWPT…	putative polyketide synthase	PP-binding; PKS_KS; PKS_AT; adh_short	-	-	EPRU-FC_05255;EPRU-FC_05256;EPRU-FC_05257;EPRU-FC_05258;EPRU-FC_05259;EPRU-FC_05260;EPRU-FC_05261;EPRU-FC_05262;EPRU-FC_05263;EPRU-FC_05264;EPRU-FC_05265;EPRU-FC_05266
37	epruFC55	1	41348	T1pks-Nrps	PKS-NRPS	EPRU-FC_07216	KS-AT-DH-cMT-KR-ACP-C-A-PCP-TD	IAVIGSGCRFPGEATSPSKLWELLHQPRDVLSKIDRFKAENFYNVDGHHHGASNVRESYLLSEDPRAFDAQFFSIQGGEADCIDPQQRLLLETIYESLESAGQTIEALQGTPTAVYVGVMCDDYAEIVYHDTESIPTYAATGSARSIMSNRISYFFDWKGPSMTIDTACSSSLVAVHQAAQVLRSGESRVAVAAGANLIFGPKMYIAESNLNMLSPTGRSRMWDANADGYARGEGIAAVVLKTLSAAIADGDTIECLIRETGVNQDGRTTGITMPSSTAQASLIRQTYARAGLDLAKQTDRPQFFEAHGTGTKAGDPQEARAIHEAFFSREDTTDANEKLFVGSIKTVIGHTEGTAGIAGLMKASMAIRNKVIPPNMHFNTLNPDLEPFYGHLQVPTAA…	Hybrid PKS-NRPS	Condensation; AMP-binding; PP-binding; PKS_AT; itr_KS; adh_short; NAD_binding_4	-	-	EPRU-FC_07213;EPRU-FC_07214;EPRU-FC_07215;EPRU-FC_07216;EPRU-FC_07217;EPRU-FC_07218;EPRU-FC_07219;EPRU-FC_07220;EPRU-FC_07221;EPRU-FC_07222;EPRU-FC_07223;EPRU-FC_07224
38	epruFC55	45219	109079	Nrps	NRPS	EPRU-FC_07229	A-PCP-E-C-A-PCP-C-A-PCP-E-C-A-PCP-C-A-PCP-E-C-PCP-C		nonribosomal peptide synthase	Condensation; AMP-binding; PP-binding	-	-	EPRU-FC_07225;EPRU-FC_07226;EPRU-FC_07227;EPRU-FC_07228;EPRU-FC_07229;EPRU-FC_07230;EPRU-FC_07231;EPRU-FC_07232;EPRU-FC_07233;EPRU-FC_07234;EPRU-FC_07235
39	epruFC55	140084	183415	Other	Other	EPRU-FC_07252	A-TD		NRPS-like enzyme	AMP-binding; PP-binding; NAD_binding_4	-	-	EPRU-FC_07244;EPRU-FC_07245;EPRU-FC_07246;EPRU-FC_07247;EPRU-FC_07248;EPRU-FC_07249;EPRU-FC_07250;EPRU-FC_07251;EPRU-FC_07252;EPRU-FC_07253;EPRU-FC_07254;EPRU-FC_07255;EPRU-FC_07256;EPRU-FC_07257
40	epruFC59	86584	130658	Other	Other	EPRU-FC_06855	A-PCP-NAD		alpha-aminoadipate reductase large subunit, putative	AMP-binding; PP-binding; NAD_binding_4	-	-	EPRU-FC_06848;EPRU-FC_06849;EPRU-FC_06850;EPRU-FC_06851;EPRU-FC_06852;EPRU-FC_06853;EPRU-FC_06854;EPRU-FC_06855;EPRU-FC_06856;EPRU-FC_06857;EPRU-FC_06858;EPRU-FC_06859;EPRU-FC_06860;EPRU-FC_06861
41	epruFC61	107684	154305	T1pks	NR-PKS	EPRU-FC_07415	KS-AT-ACP-cMT	VAVVGAACRFPGANDVNKFWDLLASEVSMLRKPPSDRLNLNTQRLSDRAGTKFWGNFIDDADSFDHRFFKKSSREAVSWDPEKRVLLEVVYEALESAGHWGPAGQNAPNDYGCYIGAVANNYYDNVACHPPNAYSMLGTSRAFFSGRISHQFGFTGPAMSIDTACSSSLVAVDTACRAIQSGACSRAIAGGTNIFTSPYDYQNLAAAGFLSPSGGCKPFDASADGYCRGEGVAAVVLKSLSKAVEEGDNILGVIVGSAINQNHNDAHITVPCASSQTTLFKKVLSMANASPSSVTYVEAHGTGTQVGDPIECQSIRDGFGGSHRKHELYFGSVKGNIGHTEASAGVAGLIKTILMMQHKKIVGQAGYVSLNPKIPALKPDMMDIPKHLQPWEAASRLAC…	polyketide synthase	PP-binding; PKS_AT; itr_KS	-	-	EPRU-FC_07409;EPRU-FC_07410;EPRU-FC_07411;EPRU-FC_07412;EPRU-FC_07413;EPRU-FC_07414;EPRU-FC_07415;EPRU-FC_07416;EPRU-FC_07417;EPRU-FC_07418;EPRU-FC_07419;EPRU-FC_07420
42	epruFC63	1	27241	T1pks	R-PKS	EPRU-FC_04960	KS-AT-DH-KR-ACP	VAVVGMACRLAGGIDSPEELWRAMLEKKDFSGEIPSMRWEPYHARDVRNTKELSKATTRGYFLDTIEDFDAAFFGISPKEAEQMDPQQRLSLEVSWEALENAGIPPQNLSQSDTAVFMGVNSDDYSKLLLEDLPGIEAWMGIGTAFCGVPNRISYHMDLMGPSTAVDAACASSLVAIHHGRQAILQGESKIAIAGGVNALCGPGLTRVLDEAGAVSHDGSCMSFDDDAHGYGRGEGAAIVILKGMADAVADGDNIIAVLKGSAVAQDGHTNGIMAPNGEAQELVAHKALKAGGLDASRVQYVEAHATSTPLGDPTEVSAIANVYGAGRSPENPVLIGSVKPNVGHLEGGAGAVGFIKAALSINKGVLPPQANLKRLNTKIDWKESGLKVVQETTVWPGC…	6-methylsalicylic acid synthase	PP-binding; PKS_AT; itr_KS; adh_short	-	-	EPRU-FC_04960;EPRU-FC_04961;EPRU-FC_04962;EPRU-FC_04963;EPRU-FC_04964;EPRU-FC_04965;EPRU-FC_04966;EPRU-FC_04967;EPRU-FC_04968;EPRU-FC_04969
43	epruFC64	127999	171071	T1pks	NR-PKS	EPRU-FC_06328	KS-AT	AVCGLAMRLPGGIRDAAAFWDLLVDGRDARGPIPSSRYKAPASNDSSGTKGATETQCGYFLDEDLARLDASFFSMTRDEIERMDPQQKQLLEITRECLDNAGEVEYRGKSIGCYVGTHGEERLQMSASESQYSERQILPGHSDLTIANGVSYEFDLRGPSMTIKTGCSSSLVGLHEACTALRMRHCSAAIVAGTNLSMTSTATAALTPKGILFPEGACKIFDAAADGLGSGEAIIAVYVKRLDDAIRDGNPVRAIIRNTGANNDGRDLNPLQPNVPSQESLMHNVYQGAGLAAEDTAFVECHDMKTLVGDSVEATAFGNVFGHKGVFIGSVKPNVGHSEGASGLTSLIKAILALEHEIIPPNIKFSNSNPRIPFHEKSLKVPIKATAWPKDRALRISIN…	putative polyketide synthase	PKS_AT; itr_KS	-	-	EPRU-FC_06323;EPRU-FC_06324;EPRU-FC_06325;EPRU-FC_06326;EPRU-FC_06327;EPRU-FC_06328;EPRU-FC_06329;EPRU-FC_06330;EPRU-FC_06331;EPRU-FC_06332;EPRU-FC_06333
44	epruFC65	101688	145560	Other	Other	EPRU-FC_05810	A-TD		putative NRPS-like enzyme	AMP-binding; NAD_binding_4	-	-	EPRU-FC_05803;EPRU-FC_05804;EPRU-FC_05805;EPRU-FC_05806;EPRU-FC_05807;EPRU-FC_05808;EPRU-FC_05809;EPRU-FC_05810;EPRU-FC_05811;EPRU-FC_05812;EPRU-FC_05813;EPRU-FC_05814;EPRU-FC_05815;EPRU-FC_05816;EPRU-FC_05817
45	epruFC66	113022	135361	Terpene	Terpene	EPRU-FC_07778			oxidosqualene:lanosterol cyclase	terpene_cyclase	-	-	EPRU-FC_07775;EPRU-FC_07776;EPRU-FC_07777;EPRU-FC_07778;EPRU-FC_07779;EPRU-FC_07780
46	epruFC66	172410	216643	T1pks	R-PKS	EPRU-FC_07791	KS-AT-DH-ER-KR-ACP	VAIIGFSCRLPGNISGPRALWNFLESGGIASTDVPASRFNLKGHHDGSKKPGTMRPPGGMFLEDVGLDAFDAPFFQISRAEAVSMDPNQRQLLEVIYEGLENAGVPLSSIDGARVGCFIGSYASDYHDMQNRDPLDRPPSIEVGIGRAILSNRISHFLNIKGPSITVDTACSGSLVGLDMACRYLHTGEISSAIVAASNLYLRSVLRLELLGDDRLIAGGSPEHVMDTGPIGMAHSPTGRCHTFDAKADGYIKAEAVNAIVLKRLDDAIRDRDPIRAVIRGSGTNSDGRTPGIASPDSEAQAAAVRSAYANAGIADFGPTSYLECHGTGTPAGDPLEVQGVSAVFANSRASSAPLVIGSIKSNLGHSEPAAGLSGLFKAILAIENGVIHGNPTFETPNP…	putative polyketide synthase protein	PP-binding; PKS_AT; itr_KS; adh_short	Brefeldin_biosynthetic_gene_cluster (20% of genes show similarity)	BGC0001141_c1	EPRU-FC_07788;EPRU-FC_07789;EPRU-FC_07790;EPRU-FC_07791;EPRU-FC_07792;EPRU-FC_07793;EPRU-FC_07794;EPRU-FC_07795;EPRU-FC_07796;EPRU-FC_07797;EPRU-FC_07798
47	epruFC69	21857	88310	Indole-Nrps	NRPS	EPRU-FC_07598	A-PCP		nonribosomal peptide synthase, putative	Condensation; AMP-binding; PP-binding	-	-	EPRU-FC_07593;EPRU-FC_07594;EPRU-FC_07595;EPRU-FC_07596;EPRU-FC_07597;EPRU-FC_07598;EPRU-FC_07599;EPRU-FC_07600;EPRU-FC_07601;EPRU-FC_07602;EPRU-FC_07603;EPRU-FC_07604;EPRU-FC_07605;EPRU-FC_07606;EPRU-FC_07607;EPRU-FC_07608;EPRU-FC_07609;EPRU-FC_07610;EPRU-FC_07611;EPRU-FC_07612;EPRU-FC_07613
					Indole	EPRU-FC_07608			aromatic prenyltransferase	dmat
48	epruFC69	164797	208103	Other	Other	EPRU-FC_07637	A-PCP-NAD		NRPS-like enzyme	AMP-binding; PP-binding; NAD_binding_4	-	-	EPRU-FC_07632;EPRU-FC_07633;EPRU-FC_07634;EPRU-FC_07635;EPRU-FC_07636;EPRU-FC_07637;EPRU-FC_07638;EPRU-FC_07639;EPRU-FC_07640
49	epruFC71	86813	129929	Other	Other	EPRU-FC_06798	A-TD		non-ribosomal peptide synthetase	AMP-binding; PP-binding; NAD_binding_4	-	-	EPRU-FC_06791;EPRU-FC_06792;EPRU-FC_06793;EPRU-FC_06794;EPRU-FC_06795;EPRU-FC_06796;EPRU-FC_06797;EPRU-FC_06798;EPRU-FC_06799;EPRU-FC_06800;EPRU-FC_06801
50	epruFC82	1	42075	T1pks	R-PKS	EPRU-FC_06660	KS-AT-DH-cMT-ER-KR-ACP	AVIGFSARLPGDAVSSEAFWNMLNERRTAHGPIPEDRCHAKAFYHPNPDRNDSFNTMTGHFLEGDIAAFDAPFFSIQPAEARSMDPQQRILLETTYRALENAGISLESAAGSNTSVYVGASARDYETLQARDPENPARYLGTGIGTALLANRISWFYDLRGPSIALDTACSSSLNALHLACQSLKDKESNMALIGGVNLMIAPDSSFIHLSNMGFFSPDGHSYSFDARANGYAKGEGAGIVVLKRLSDALRDGDTIRAVIRSSGSNQDGRTPGITQPSRAAQEANIRNVYHSAGLSMSTTQFLEAHGTGTQIGDPIEAGAIAAAFQRTVENPLHLGAVKSNIGHLEAPAGVAALIKTILVLEKGVIPPNAHFDQPNAAIPMEQWHLKFPTSPVPWPKPG…	putative polyketide synthase	PP-binding; PKS_KS; PKS_AT; adh_short	-	-	EPRU-FC_06658;EPRU-FC_06659;EPRU-FC_06660;EPRU-FC_06661;EPRU-FC_06662;EPRU-FC_06663;EPRU-FC_06664;EPRU-FC_06665;EPRU-FC_06666;EPRU-FC_06667;EPRU-FC_06668
51	epruFC84	124822	181022	T1pks	NR-PKS	EPRU-FC_08264	KS-AT-ACP-TE	VAVVGMSGRFPGGDSVHDFWESLRKGQDLHQKIPSSRFDIEEHFDPNGELKNSLSTQYGCFVDEPGLFDNRLFNVSPREAAQMDPLQRLLLMASYEAMEMAGYAPDGSVSTKSERIATYIAQTTDDWRSINECQGIDIYYIPGITRAFAPGRLNYHFKWGGASHSIDAACAGGTSSVALACSALIARECDTALAGGGSILAATAFWSGLCRGGFLSPTGNCKPLRDDADGYCRGEAVGVVVLKRLEDAIADNDNIQAVIRSSARTYSAEAVSITQPHAGSQSKLYRRVLREAGVDPLDIGYVEMHGTGTQWGDLMEVQSVSEVFAEGRTKEYPLVVGAVKANVGHGEAAAGITSLIKTLMMFREPDSIPPQPGWPFKLNPKLPRLDKLNIKVADGDTSF…	polyketide synthase	PP-binding; PKS_AT; itr_KS	-	-	EPRU-FC_08260;EPRU-FC_08261;EPRU-FC_08262;EPRU-FC_08263;EPRU-FC_08264;EPRU-FC_08265;EPRU-FC_08266;EPRU-FC_08267;EPRU-FC_08268;EPRU-FC_08269;EPRU-FC_08270;EPRU-FC_08271;EPRU-FC_08272
					R-PKS	EPRU-FC_08265	KS-AT-DH-ER-KR	VAVVGLACRFPGDAENGPAFWDFLCKARSAYSNADRFNINAFHSTAKGRLGTSITRGGHFLQQDVATFDANFFSISHNEAIAMDPNQRLMLEVAYEAFENAGLPLDSIAGTNTACYIGNYNTDYREMQFRDPEAMPLYSMSGTGFELISNRVSWFYDLRGPSFTLGTACSSSLVALHQACQSIRTGESSIAIVGGSNLLLNPEMFIALSNQQFLAQDGRSKSFDTRGDGYGRGEGFAALVLKNVDDAIKDGDPIRAIIRGTGVNQDGKTKSITVPSADAQADLIRSTYQSAGLSLEDTHYFEAHGTGTKAGDPLELKALSETLAAGRKSNNKLIVGSVKSNIGHLEATAGLAGVIKAIYILEHAIIPPNVHFHQGNPRIPFDEWKIQVPTKLVPWPVEG…	Beta-ketoacyl synthase	PKS_AT; itr_KS; adh_short
52	epruFC87	122993	170830	T1pks	NR-PKS	EPRU-FC_07477	KS-AT-ACP-cMT-TD	IAVIGMACQVPGAENLEDFQKILSSGKSQHKEIPADRFGMETTWRDLDPKRKWYGNFIQDYDTFDNKFFKKTPREMASTDPQHRLILQIAYQAVEQSGYFGAPDFDRHIGCFMGVGNVDYEDNIACYPANAYSATGNLKSFLAGKISHYFGWTGSSLTLDTDCSSSSVAIHQACRSILNGECTAALAGGVNIMTSPEWYHNLAGASFLSPTGQCKPFDAKGDGYCRGEGVGAVFLKKFSSAIADGDQILGVIASTRVYQNQNCTAITVPNAVSLSELFVDVVRQARLEPKNVSVVEAHGTGTPVGDPAEYEGIRRVFGGPIRSDILSLTSVKGLVGHSECASGVISLVKTLLMIREGFIPPQASFSSINPSLNATPGDRIEISTRLKPWDADFRAALIN…	Male sterility, NAD-binding	PP-binding; PKS_AT; itr_KS; NAD_binding_4	Citrinin_biosynthetic_gene_cluster (56% of genes show similarity)	BGC0001338_c1	EPRU-FC_07470;EPRU-FC_07471;EPRU-FC_07472;EPRU-FC_07473;EPRU-FC_07474;EPRU-FC_07475;EPRU-FC_07476;EPRU-FC_07477;EPRU-FC_07478;EPRU-FC_07479;EPRU-FC_07480;EPRU-FC_07481;EPRU-FC_07482
53	epruFC91	88257	133867	T1pks	NR-PKS	EPRU-FC_08170	KS-AT-ACP	IAIVGMSCRMPGGATDTEKFWDILEQGLDVHRKIPADRFDVRTHCDPTGKRLNTGQTPYGCFIDEPGLFDAPFFNMSPREAQQTDPMQRLALVTAYEALERAGYVANRTAATNLHRIGTFYGQASDDYREVNSAQEISTYFIPGGCRAFGPGRINYFFKFSGPSISCDTACSSSLATIQMACTSLWSGDTDTVVAGGMNILTNSDAFAGLSNGHFLSKTPNACKTWDSEADGYCRADGIGSIVMKRLDDAEADNDNILGVILATATNHSAEAISITHPHAGAQSYLYRQVMSRAGVDPLDVNFVEMHGTGTQAGDSVEIQSISDVFAPITKRRSPKQPLYIGAVKSNVGHGEAVAGVTALLKVLLMFQKSAIPPHVGIKNSINPGFPKDLDKRNLRIPY…	ketoacyl-synt-domain-containing protein	PP-binding; PKS_AT; itr_KS	Emericellin_biosynthetic_gene_cluster (42% of genes show similarity)	BGC0001271_c1	EPRU-FC_08161;EPRU-FC_08162;EPRU-FC_08163;EPRU-FC_08164;EPRU-FC_08165;EPRU-FC_08166;EPRU-FC_08167;EPRU-FC_08168;EPRU-FC_08169;EPRU-FC_08170;EPRU-FC_08171;EPRU-FC_08172;EPRU-FC_08173;EPRU-FC_08174
54	epruFC91	139206	171511	Other	Other	EPRU-FC_08180	A-ACP-TD		nonribosomal peptide synthetase	AMP-binding; PP-binding; NAD_binding_4	-	-	EPRU-FC_08175;EPRU-FC_08176;EPRU-FC_08177;EPRU-FC_08178;EPRU-FC_08179;EPRU-FC_08180;EPRU-FC_08181;EPRU-FC_08182;EPRU-FC_08183
55	epruFC92	1971	44922	Other	Other	EPRU-FC_07055	A-ACP-TE		TdiA protein	AMP-binding; PP-binding	-	-	EPRU-FC_07049;EPRU-FC_07050;EPRU-FC_07051;EPRU-FC_07052;EPRU-FC_07053;EPRU-FC_07054;EPRU-FC_07055;EPRU-FC_07056;EPRU-FC_07057;EPRU-FC_07058;EPRU-FC_07059;EPRU-FC_07060;EPRU-FC_07061;EPRU-FC_07062;EPRU-FC_07063
56	epruFC92	84761	128409	Other	Other	EPRU-FC_07078	A-TD		thioester reductase domain-containing protein	AMP-binding; PP-binding; NAD_binding_4	-	-	EPRU-FC_07073;EPRU-FC_07074;EPRU-FC_07075;EPRU-FC_07076;EPRU-FC_07077;EPRU-FC_07078;EPRU-FC_07079;EPRU-FC_07080;EPRU-FC_07081;EPRU-FC_07082;EPRU-FC_07083;EPRU-FC_07084;EPRU-FC_07085
57	epruFC93	1	31996	T1pks	R-PKS	EPRU-FC_07799	KS-AT-DH-ER-KR-ACP	RGGHFLKSDIACFDAPFFSITPSEARAMDPQQRILLEVTYEAIENAGIPLASFAGSNTSCYIGDFSSKDYEANLNCDIQHSVRQRISGNTMSILSNRISYCFNLKGPSITLDTACSSSLAALHLACQALRAGESQTSIVGGVNLMLSPDMTIGLDALKLLSLDNICFAFDERANGYLRGEGFVVLILKPLELALQDKDAISAVIHGSGLNQDGQTRGLHLPNPDAQAVLIRETYVACGLNLKDTSYCEAHGTGTMAGDTLEAKALGTTFGEARDNASPLIVSSVKTNIGHLEGCAGLAGVLKTILGFEHGFIPPNANFQRPNPQIPFKTLNLEVATCLQAWPAGPRRASVNSFGFGGTNAHVILED	polyketide synthase	PKS_KS; PKS_AT; adh_short	-	-	EPRU-FC_07799;EPRU-FC_07800;EPRU-FC_07801;EPRU-FC_07802;EPRU-FC_07803;EPRU-FC_07804;EPRU-FC_07805;EPRU-FC_07806;EPRU-FC_07807
58	epruFC94	129486	150724	Terpene	Terpene	EPRU-FC_07677			Squalene/phytoene synthase	phytoene_synt	-	-	EPRU-FC_07674;EPRU-FC_07675;EPRU-FC_07676;EPRU-FC_07677;EPRU-FC_07678;EPRU-FC_07679;EPRU-FC_07680;EPRU-FC_07681
59	epruFC95	38525	89193	T1pks-Nrps	PKS-NRPS	EPRU-FC_08659	KS-AT-DH-ER-KR-C-A-PCP	AIVGLACRLPGAQSSSKLWENILEQKDLQSKIPADRFNVDEFYHPNGANKGTSNATAGYFLDQDLSLFDPEFFRISGKEAEAMDPQQRMLLEVVKAGITLDDIKGSQTSVYCGSFTNDYREMLNKDLGYYPKYMATGVGNSILANRISYFYDLHGASVTVDTACSSSLVSFHMGNRSIQDGDADISIVVGSSLHFDPNMFVTMTDLGFLSTDGRCRAFDASGKGYVRGEGICAVVLKQKSRAELHGNKIRSVIRGSDVNHDGAKDGITMPNSKAQENLIRKTYKNAGLSTNDTQYFEAHGTGTQAGDPRETRAIGAVFAPNRPEPLLVGSVKTNIGHLEGASGLAGIIKTTLALEEHKIPPNMLFNNPNPNIDFENWKITVPTKALDWKPSHGYRRASI…	Hybrid PKS-NRPS	Condensation; AMP-binding; PP-binding; PKS_AT; itr_KS; adh_short	-	-	EPRU-FC_08655;EPRU-FC_08656;EPRU-FC_08657;EPRU-FC_08658;EPRU-FC_08659;EPRU-FC_08660;EPRU-FC_08661;EPRU-FC_08662;EPRU-FC_08663;EPRU-FC_08664
60	epruFC97	62792	106078	T1pks	-	EPRU-FC_08113	KS_KS-AT-DH_ER-KR		polyketide synthase	PKS_KS; mod_KS; hyb_KS; itr_KS; tra_KS; PKS_KS; mod_KS; hyb_KS; itr_KS; tra_KS	-	-	EPRU-FC_08106;EPRU-FC_08107;EPRU-FC_08108;EPRU-FC_08109;EPRU-FC_08110;EPRU-FC_08111;EPRU-FC_08112;EPRU-FC_08113;EPRU-FC_08114;EPRU-FC_08115;EPRU-FC_08116;EPRU-FC_08117;EPRU-FC_08118;EPRU-FC_08119;EPRU-FC_08120
61	epruFC99	91200	144325	T1pks	R-PKS	EPRU-FC_08221	KS-AT-DH-TE	IAIVGMGVHYPKGHGQEELWNTICSGVVAVSEIPKSRFDASCYHNQDDQNKSRTMAANHGAFIDDMWKFDNAFFNITPREAKSMDPQQRILLHTTQAALDDAGYVRDSTPSFQRATMGCYVGLATGDYTDNLRDDIDVFYSPGTLRAFHSGKISFVYSLSGPSIVTDTACSSSLVSIYQACRALNNGDCTTAIAGGVNTISSPDMYLGLSRGHFLSPTGGCRPFDAAADGYCRAEGCGVFVLKRYSDAIQENDQIHGVIKGIEVNQSGNAHSITHPHSETQTQLFQRLISKAKVDPSTISVVEAHGTGTQAGDAREIASLQSAFGLSHSIDRPLVVCSIKGNIGHAEAASGAAGLAKILLMIRKRTIPRQASFHELNPRLIGLENAGIIIPTANREWQQ…	polyketide synthase	PP-binding; PKS_KS; PKS_AT	-	-	EPRU-FC_08214;EPRU-FC_08215;EPRU-FC_08216;EPRU-FC_08217;EPRU-FC_08218;EPRU-FC_08219;EPRU-FC_08220;EPRU-FC_08221;EPRU-FC_08222;EPRU-FC_08223;EPRU-FC_08224
					Other	EPRU-FC_08222	A-TD		NRPS-like enzyme, putative	AMP-binding; PP-binding; NAD_binding_4
62	epruFC110	1	33705	T1pks	R-PKS	EPRU-FC_08925	KS-AT-DH-ER-KR	VAIVGIGCRLPGEVKSAADLWDLLKEEKSGHGKVPKERWNIDAFHHENGGEKIGSMSMARDIWPPIAIVSHTSLSVMSGYFIHEDLRKFENSFFGINNVEATYMDPQQRKLLEIVYECLENAGVPLEDVKGSNTGVFAGSFTLDYWMMQTREPDYLSRYHATGMGTTILSNRISHALDLVGPSFTLDTGCSSSLYSLHQAISALDAKECDAAIVCASNLLQSPEQQLATMKAGVLSATGTCHTFDDQADGYGRADGLGALYLKKLSKAIADGDPIRALVRCSAVNANGKTMGISLPSAAGQEAVMRKAYAKAGIENFSETDYIECHGTGTPVGDPIEVEGVSRVFKRDINQGPILIGSVKTNLGHSEATSGLSSIIKATLILENGVIPATVGVKNINPK…	polyketide synthase	PKS_AT; itr_KS; adh_short	-	-	EPRU-FC_08924;EPRU-FC_08925;EPRU-FC_08926;EPRU-FC_08927;EPRU-FC_08928
63	epruFC111	94582	132781	Nrps	NRPS	EPRU-FC_09130	A-C-A-PCP-C-PCP-C-C		nonribosomal siderophore peptide synthase SidC	Condensation; AMP-binding; PP-binding	-	-	EPRU-FC_09123;EPRU-FC_09124;EPRU-FC_09125;EPRU-FC_09126;EPRU-FC_09127;EPRU-FC_09128;EPRU-FC_09129;EPRU-FC_09130;EPRU-FC_09131
64	epruFC112	36283	84562	T1pks	R-PKS	EPRU-FC_09516	KS-AT-DH-cMT-ER-KR	IAVIGFAARLPQDATSAESFWQMLCDGRSARTEIPQDRFNIDAFYHPDPDRIDATNVRTGNFLVGDISAFDAPFFCIQPTEVASMDPQQRIMLETSYQAIENAGLPMHSVVGSKTCVYVGSSARDYEALLLRDPESPAKYLGTAKTGVLAPSNAFDTDSLEGLVGGCNLILAPDVSMVHLSNMGFFSPDGRCYTFDRRANGYAKGEGAGVVVIKLLKDAIKDGDTIRAVIRATGTNQDGKTPGLTQPSKAAQEENILATYHAGGLDLDTTKYFEAHGTGTQIGDPIEAEAISAAFQKRKEDPIYVGTVKPNIGHLESASGVASLIKAILILEKGLIPPNINFECPNESIPMEDWHIKFPLSITPWPTGGLRQISVNSFGYGGSNAHCVLNDA	polyketide synthase	PP-binding; PKS_AT; itr_KS; adh_short	-	-	EPRU-FC_09509;EPRU-FC_09510;EPRU-FC_09511;EPRU-FC_09512;EPRU-FC_09513;EPRU-FC_09514;EPRU-FC_09515;EPRU-FC_09516;EPRU-FC_09517;EPRU-FC_09518
65	epruFC115	1	24855	Other	Other	EPRU-FC_09385	ACP-TD		acetyl-CoA synthetase-like protein	AMP-binding; PP-binding; NAD_binding_4	-	-	EPRU-FC_09384;EPRU-FC_09385;EPRU-FC_09386;EPRU-FC_09387;EPRU-FC_09388
66	epruFC120	55131	106632	T3pks-T1pks	R-PKS	EPRU-FC_09662	KS_AT-DH-cMT-ER-KR	VAIVGMAMRLPGGVHDAEGFWDLLVNKRNGQCRVPPDRYNIDAWYKPGKAGHVGTQYGYFLEDLDLAHIDASFWSMTKHEAEAMDPQQRLLLEVVYECLENAGEKNWRGKNVGCYVGVFGEDWIDMDSKDVQNHHMYRLIGYGDYITANRVSYEFDFKGPSGECKSAIVGGTNIIITPRMTIAMTEQGVISPTGSYGYARGEAVSAIYVKKLSDAIRDGDTVRAVIRSTCVNNDGKTVGITSPSTEAHEALIRRGHKLAGITDLSKTAMIECHGTGTKIGDPIETKAVANVFGEHGIYIGSV	Putative polyketide synthase	itr_KS; itr_KS	-	-	EPRU-FC_09656;EPRU-FC_09657;EPRU-FC_09658;EPRU-FC_09659;EPRU-FC_09660;EPRU-FC_09661;EPRU-FC_09662;EPRU-FC_09663;EPRU-FC_09664
					T3PKS	EPRU-FC_09663			chalcone synthase B	Chal_sti_synt_N; Chal_sti_synt_C
67	epruFC126	71231	107400	T1pks	-				#N/A	#N/A	-	-	EPRU-FC_09798;EPRU-FC_09799;EPRU-FC_09800;EPRU-FC_09801;EPRU-FC_09802;EPRU-FC_09803;EPRU-FC_09804;EPRU-FC_09805;EPRU-FC_09806
68	epruFC128	2183	50481	T1pks	R-PKS	EPRU-FC_10011	KS-AT-DH-ACP-cMT	VAVVGMACRFPEADSPEQFWQMIKSGVCAVRHLPKDRFDISQLWRDPKGPFFGNFLRDPDAFDNRFFGISGREAKSMDPQQRLLLQVAYEAMESAGYFGLRSDEQPSDIGCYVGVGAVDYGDNVASHNATAFSASGTLRAFVSGKVSHHFGWSGPSITYDTACSSSAVAIHSACKALQTKECSMAVAGGVNIMTSPALFQNLAGASFLSPTGASKAFDADANGYCRGEGAGLVVLKPLERAIADGDSVLGVIAGSAVNQGSNCTPITVPVSESQSSLYRRALSASGVDPTEVSYVEAHGTGTPVGDPIEWESIRRTFGGANRTEELFLGSVKDNIGHAEAASGIAALLKAMLMIQNRTIPKQANFKSLSPKISSLKSDRMSVPEHSQPWAPRKLSAVIN…	related to polyketide synthase	PP-binding; PKS_AT; itr_KS; PF12697	Shanorellin_biosynthetic_gene_cluster (28% of genes show similarity)	BGC0001219_c1	EPRU-FC_10005;EPRU-FC_10006;EPRU-FC_10007;EPRU-FC_10008;EPRU-FC_10009;EPRU-FC_10010;EPRU-FC_10011;EPRU-FC_10012;EPRU-FC_10013;EPRU-FC_10014;EPRU-FC_10015;EPRU-FC_10016;EPRU-FC_10017;EPRU-FC_10018
69	epruFC131	1	33479	T1pks	NR-PKS	EPRU-FC_09326	KS-AT-ACP-ACP-TE	AIVGMAGRFPNAADHEKFWDLLEAGLDVHKRVPKDRFNVETHYDPTGKIRNTSHTPFGCFIDEPGLFDPRFFNMSPREATQTDPMHRLGLASAYEALEMAGYVPNRSPSTRLERIGTFYGQTSDDWREINEAQDIDTYFITAGVRAFAPGRINYYFKFSGPSFSVDTACSSSAAAMQLACTSLWAGDCDTAVAGGLNVMTNSDIFAGLSRGQFLSKTGNCQTFDNDADGYCRGDGIGTVILKRLDDALADNDRILGVILETATNHSSNAISITHPHAPTQEVLFKKVMDDAGKDPHDVNYVEMHGTGTQAGDGTEMRSVTNVFAPASRTGQRKKALHLGSVKANVGHGEAVSGVTAMIKCLLMLQKNQIPPHCGIKKTINQGFPQDLNARNVHIAFKPT…	BcPKS12, polyketide synthase	PP-binding; PKS_AT; itr_KS	-	-	EPRU-FC_09324;EPRU-FC_09325;EPRU-FC_09326;EPRU-FC_09327;EPRU-FC_09328;EPRU-FC_09329;EPRU-FC_09330;EPRU-FC_09331
70	epruFC135	23450	45625	Terpene	Terpene	EPRU-FC_09953			squalene cyclase	terpene_cyclase	-	-	EPRU-FC_09952;EPRU-FC_09953;EPRU-FC_09954;EPRU-FC_09955;EPRU-FC_09956
71	epruFC138	10525	56041	T1pks	R-PKS	EPRU-FC_09573	KS-AT-DH-ACP-TE	IAVVGMSGRFPGSDDLDGFWKTLSLGHDLCQQVPTSRFPIDTHYDPSGRTPNATTTQYGCFYDHADLFDALLFLLLSTYEALEQAGYSYESTDASRVGTFIGQSSDDWREVNAAQDIDKYHIPGGNRAFVSGRLNYHFGWDGPAFGIDTACSSSAASIDLACAALLSNKCDAAIAGGGNIMTASDVFAGLSRGGVLSPTGSCKTWDETADGYCRADAVGVLVLKRLKTAISNRDNILAIIKSAATNHSAQATSITHPHAPTQAKLMHTVLKEADISPDQVDYVEMHGTGTQAGDIAETSSVQAVFGGHRTPDRPLYIGTVKSNIGHSEAASGVTSVMKAVMMFKNSRIPRHIGIKTVMNKRLPDLKGSNILIPSVETPFLADPLGSGRRNILVNNFNMT…	Type I Iterative Polyketide synthase (PKS)	PP-binding; PKS_AT; itr_KS	-	-	EPRU-FC_09569;EPRU-FC_09570;EPRU-FC_09571;EPRU-FC_09572;EPRU-FC_09573;EPRU-FC_09574;EPRU-FC_09575;EPRU-FC_09576;EPRU-FC_09577;EPRU-FC_09578;EPRU-FC_09579;EPRU-FC_09580;EPRU-FC_09581
72	epruFC150	1	46610	T1pks	R-PKS	EPRU-FC_10219	KS-AT-DH-cMT-ER-KR-ACP	IAIVGMSCRFPGGANDIEKFRELVFEGRSAWSKVPESRFSVDGFYHPNSDRTDSMNVKAGHFLQGTDYKQFDASFFNISPNEAKAMDPRARMHLEGAYEALENAGITLSEVMGSDTAVFVGAFGADYGNLMAQDPGIVPAYKLTGLGASLFSNRISHWFDLKGPSATVDTACSASMTALHLACECLRNGDSKMAIVSGANLILEPDVMLGLSTLKFLSPDGRTYMFDQRANGYSRGEGLGTLVVKPLSEALEANDPIHAVIRNTRTNQDGRTPGITMPSQDAQRALIQATYHQARIDPSETDFFEAHGTGTQAGDRIEAEALSTALSTASRSFQKPLHVGSIKTLLGHTEGCSGIAGMMHAVMALRGKAILPNCNFEIPSEKIKFDAWRIKVPTKLESW…	putative polyketide synthase	PP-binding; PKS_AT; itr_KS; adh_short	-	-	EPRU-FC_10216;EPRU-FC_10217;EPRU-FC_10218;EPRU-FC_10219
73	epruFC157	8432	55118	T1pks	R-PKS	EPRU-FC_09854	KS-AT-DH-ACP-ACP-TE	IAIIGHSGRFPDAASSHKFWELLHKGLNVHRVVPKDRFDMETHYDPTGKKRNTSKVQYGCWIEEPGLFDARFFHMSPREAANADPGQRLAIMTAYEALEMAGIVPNRTPSTQRDRVGIFYGMTSDDWREVNSGQDIDTYFIPGGNRAFTPGRINYHFKFSGPSISVDTACSSSLAAIHTACNSLWRNECDTAIAGGTNVMTNPDNFAGLDRGHFLSNTGNCKTFDDGADGCCRADAVSTVILKRLEDAEADNDPIYGVILEAYTNHSAEADSMTRPHAGAQAAIFNKLLSHANVSPLDVSYIEMHGTGTQTGDAVEMKSVLEVFAKEVGSRGAQYPLYLGSAKANVGHAESASGVTSLIKVLMMMERNEIPPHCGIKTKINHNFPTDLKARNVKIALEP…	conidial yellow pigment biosynthesis polyketide synthase	PP-binding; PKS_AT; itr_KS; PF12697	-	-	EPRU-FC_09846;EPRU-FC_09847;EPRU-FC_09848;EPRU-FC_09849;EPRU-FC_09850;EPRU-FC_09851;EPRU-FC_09852;EPRU-FC_09853;EPRU-FC_09854;EPRU-FC_09855;EPRU-FC_09856;EPRU-FC_09857;EPRU-FC_09858;EPRU-FC_09859
74	epruFC165	1	68454	T1pks	R-PKS	EPRU-FC_10046	KS-AT-DH-cMT-ER-KR-ACP	IAIVGMACRLPGDVSDLESFWEFCHNTCNSWTEFSKARFNTAAFHHPNPEKAGCFHLKGAHLLKESVSSFDAPFFNITAEEAKSVDPRHRMLLECTYEALENSGIPMNSIVGSDVGVYVGGPLSHYELHCLKDFETAPRLQYMGCADSLLANRISYFFDLRGPSATIDTACSSGLAALHLPCQSLRAGEISKAIVGGCHLNLMPEVLASVSSSMFYSAEGKCYPFDERVSGGFGPGEGTSCVVLKPLQDAINSGDNIRAIIRNTGMNQNGRGLGIALPSTDAQAALIRSVYDSAGLDPTNTRFVEAHGTGTTVGDPLEAAAFAATISKKASPEDPVFIGSVKSNFGHLEGVSGIVSIIKAAMMLENQVILPNANFETPNPKISSLGQTLKVPTSALPWA…	Acyl transferase/acyl hydrolase/lysophospholipase	PP-binding; PKS_KS; PKS_AT; adh_short	-	-	EPRU-FC_10042;EPRU-FC_10043;EPRU-FC_10044;EPRU-FC_10045;EPRU-FC_10046;EPRU-FC_10047;EPRU-FC_10048;EPRU-FC_10049;EPRU-FC_10050;EPRU-FC_10051;EPRU-FC_10052;EPRU-FC_10053;EPRU-FC_10054;EPRU-FC_10055;EPRU-FC_10056;EPRU-FC_10057
74					R-PKS	EPRU-FC_10052	KS-AT-DH-cMT-ER-KR	VAICGMAMRLPGGIHNDRALYDFLINKGDARSMIGEDRYNVDAYYNAHGNHGTISTKHGYFMNDVDFSNFDLSMFTLTPAEAEQVDPNQRLVLEVVREAFENSGETEWRGKNIGTYVGMFSEDWQDLQHKDPQEYNPYRVLGGLDFALPNRISYEYDLKGPSMIIKSACSSAGLCLHQALQAIRQREISSAIVCGTNLILAPGMTISMSLQMALSPEGSSKSFDASADGYARGEGVTALYIKRLDEAIRDRNPIRAIIRSSASNADGRTNGMAMPNPEAHKAVIRQAYDTAGLDFSQTAMVEAHGTGTKIGDPIEVKAIASCFGGHDVYLGAIKPNLGHSEGAAAITSIIKAVLSLENRTIIPNIKFNTPNPAIPWESTRLVVPTEPCPWPADRAERIS…	polyketide synthase, putative	PP-binding; PKS_AT; itr_KS; adh_short
75	epruFC178	22953	60149	T1pks	R-PKS	EPRU-FC_10576	KS-AT-DH-cMT-ER-KR-ACP	IAIIGMACRTPGEVSSPEDLWQMCSQGRSGWSEFPRSRFNHEAFYHPNPGKAGCFNPKGGHFLQDDIARFDNSFFRISETEAKLAFESVTYSMGQAIDPQQRIMLECAYEAIENASLALQALAGKDVGVFAGQAFSEYAVQHFRDPETLPMFKATGCADSLLSNRISLTAIHLACQSLRAKESSMTIAGGCHINLTPYDFISYSMSNLLSDDGKSMSFDHRATGGFGRGEGVGCVILKPLDEAIRDGDKIRAIIRNSGINQDGRTVGITMPSSDAQGALARAVYQSADLDPLETGYVECHGTGTAVGDPIEATAIGAVFGRSATNDTLYVGSLKSNIGHLEGASGVVSIIKAALMLERGYILPNCDFQAANPAIPLKKWNMKVPTKQILWPRSKTRRAS…	Type I Iterative Polyketide synthase (PKS)	PP-binding; PKS_AT; itr_KS; adh_short	-	-	EPRU-FC_10572;EPRU-FC_10573;EPRU-FC_10574;EPRU-FC_10575;EPRU-FC_10576;EPRU-FC_10577;EPRU-FC_10578
76	epruFC193	19900	53880	T1pks	R-PKS	EPRU-FC_10360	KS-AT-DH-ER-KR-ACP	IAIVGMACRLPGYVSDLEKFWHLCLKAKHTWSEVPKDRFSQESFYHPNPEKTNCWYSKGGHFLSEDLTRFDARFFNITAQEAKSMDPQQRILLECTYEAMENAGIPSQSLTGKDVGVFVGAYQADYGKLILKDTETMPTSFVTGTQDSIMSARLSYFFDLRGPCLTTDTACSSSLTAFHLACQSLRVGESKQVIVGGSHLNLLPDSLIAKSNINLLSPEGRSFAFDDRGDGYGPGEGTGVLILKPLQDAIRDGDPIRAVIRNTGINQDGRTNGMTMPSEESQAALARATYKNVGLNPEDTTYVEAHGTGTAIGDPIETRVIETILGSKRSVDKPLYLGSVKSNVGHLEGASGVVAIIKVAMMLEKGIILPNSDFANANPNIPSLGKNLVVATQSLPWPE…	related to polyketide synthase	PP-binding; PKS_AT; itr_KS; adh_short	-	-	EPRU-FC_10352;EPRU-FC_10353;EPRU-FC_10354;EPRU-FC_10355;EPRU-FC_10356;EPRU-FC_10357;EPRU-FC_10358;EPRU-FC_10359;EPRU-FC_10360;EPRU-FC_10361;EPRU-FC_10362
77	epruFC203	5019	26395	Terpene	Terpene	EPRU-FC_10616			squalene cyclase	terpene_cyclase	-	-	EPRU-FC_10612;EPRU-FC_10613;EPRU-FC_10614;EPRU-FC_10615;EPRU-FC_10616;EPRU-FC_10617;EPRU-FC_10618;EPRU-FC_10619;EPRU-FC_10620;EPRU-FC_10621
78	epruFC206	7352	41211	Nrps	PKS	EPRU-FC_10661	KS	HIATVKTGVLSGTSRCHTFDESADRYGRAESVGPIFLKRLRDAVQDGDPIRSVIRGTAANSNGKTNGITLPSAHGQEAVIRKAYKRAGLGLDETEYVEAHGTGIPLGDPIEVEALSRVFHYRTGRKTVIGSIKPSLGHSEAVCGISSVIKVTLALEHGLIPPMFGIKRVNSEFKLDERNIEIVTGLRPWPETRVRRASINSFGYGGANTHVILEAA	polyketide synthase	itr_KS; itr_KS	-	-	EPRU-FC_10655;EPRU-FC_10656;EPRU-FC_10657;EPRU-FC_10658;EPRU-FC_10659;EPRU-FC_10660;EPRU-FC_10661;EPRU-FC_10662
					NRPS	EPRU-FC_10659	C-A-PCP-C		BcNRPS1, nonribosomal peptide synthetase	Condensation; AMP-binding; PP-binding
79	epruFC226	1	15080	Terpene	Terpene	EPRU-FC_10734			probable farnesyltranstransferase (al-3)	fung_ggpps; fung_ggpps2	-	-	EPRU-FC_10734;EPRU-FC_10735;EPRU-FC_10736;EPRU-FC_10737
80	epruFC253	1	11353	Other	-				#N/A	#N/A	-	-	EPRU-FC_10965;EPRU-FC_10966

## Sheet: Table S3
Table S3. Overview of Biosynthetic Gene Clusters in Pseudevernia prunastri
Cluster	Scaffold	From	To	Cluster type	Cluster type	Gene	Domains/Notes	KS sequence	Blast2GO description	pHMM hit	Most similar known cluster	MIBiG BGC-ID	Gene cluster genes
1	pfurFC1	562783	610207	T1pks	R-PKS	PFUR-FC_00138	KS-AT-DH-ER-KR	IAIVGIGIRLPGGVDQPSKLWDLLENERSGQCRIPPSRFNIDAFYHPKGGDRPGSMNTEGGYFLQEDEKAFDNEFFGINPMEATYMDPQQRKLLEVVFESFESAGVPLSSVSGSNTGTYVGNFTVDFQVMQTRDSEYLHRYSATGMGTTILGNRISHAFNLQGPSLVIDTACSSSLYCLHVACTALENRECDAAVVAGANLIQSPEQHLGTMKAGVLSKTSTCHTFSDEADGYGRADGIGSLYIKRLSDAIRDNDPVRAVIRGTAINSNGKTPGITLPSAIGQEAVIRKAYAKAGLDFSQTAYVECHGTGTPVGDPIEVEALSRVFNDPGRDALLIGSVKSNLGHSEAASGISSVVKTVLALEHAKIPATLGVRNVNPKIKTVEWNIDVVTKLRDWPSK…	reducing type I polyketide synthase 10	PKS_AT; itr_KS; adh_short	-	-	PFUR-FC_00129;PFUR-FC_00130;PFUR-FC_00131;PFUR-FC_00132;PFUR-FC_00133;PFUR-FC_00134;PFUR-FC_00135;PFUR-FC_00136;PFUR-FC_00137;PFUR-FC_00138;PFUR-FC_00139;PFUR-FC_00140;PFUR-FC_00141;PFUR-FC_00142;PFUR-FC_00143;PFUR-FC_00144
2	pfurFC1	1121302	1173255	T1pks-Nrps	PKS-NRPS	PFUR-FC_00284	KS-AT-DH-cMT-KR-C-A-PCP-TD	IAIVGSACAATSPSKLWELLKAPRDVIRDFPAERLNLSSFYSPNGEHHGCTDVQNRAYLLQEDCRLFDASFFRINPREAHGMDPQQRILLETVYESLETAGWPLDAIDGSLTAVHVGVMSSDFNDIQMRDPETLPTYTATGVARSILSNRISYFFNLKGPSITIDTACSSSLVALHQAVQGLRNGEATHAIVAGTTLLLDPAMYIAESNLHMLSPDSRSRMWDKDANGYARGEGIAAVLLKPLSKAIQDNDHVECIIRQTGVNSDGRTNGITMPSWSAQTELIRKTYENARLDLFNDRCQYFECHGTGTLAGDPVEARAIQEAFFPNQSETKEEDSLYCGSVKTVIGHLEGCAGLAGVLKAALAIQNKAIPPNMHFNKLNPAITPHYGNLCVPTSLLPW…	lovastatin nonaketide synthase	Condensation; AMP-binding; PP-binding; PKS_AT; itr_KS; adh_short; NAD_binding_4	Aspyridone_biosynthetic_gene_cluster (22% of genes show similarity)	BGC0000959_c1	PFUR-FC_00279;PFUR-FC_00280;PFUR-FC_00281;PFUR-FC_00282;PFUR-FC_00283;PFUR-FC_00284;PFUR-FC_00285;PFUR-FC_00286;PFUR-FC_00287;PFUR-FC_00288;PFUR-FC_00289;PFUR-FC_00290;PFUR-FC_00291
3	pfurFC1	1275530	1332188	T1pks	NR-PKS	PFUR-FC_00325	KS-AT-ACP-TE	VAIVGMSGRFPGGDNIPLSRFDLDEYFDPDGVVKGSLSTQYGCFIDKPGLFDSRLFNVSPREAAQMDPMQRLLLMITYEAMEMAGYSPDGSVLTNAKRIATYIAQSTDDWRSINEYEGPDIYFIPGVARAFAPGRLNYHFKWEGASHSLDAACAGGTSAVDLACSALLARECDTALAGGGSILKCPGNWSGLCRGGFISTTGNCKPLREDADGYCRGEGVGIVVLKRLEDAIADNDNIQAVINSSARSYSADAVSITQPHAESQAKLYRRVLRDASVDPLDIGYVEMHGTGTQWGDLMEITSISEVFAEGRTKEHPLSIGAVKANVGHGEAAAGITSLIKTIMMFREPDSIPPQPGWPFKLNPKLPRLDKMNIKVADGNTPFIPRPMGDGKKKLLLNNF…	polyketide synthase	PP-binding; PKS_AT; itr_KS	-	-	PFUR-FC_00320;PFUR-FC_00321;PFUR-FC_00322;PFUR-FC_00323;PFUR-FC_00324;PFUR-FC_00325;PFUR-FC_00326;PFUR-FC_00327;PFUR-FC_00328;PFUR-FC_00329;PFUR-FC_00330;PFUR-FC_00331;PFUR-FC_00332;PFUR-FC_00333
					R-PKS	PFUR-FC_00326	KS-AT-DH-ER-KR-ACP	VAVVGLACRFPGDAENGPAFWDFLCKARSAYSEPNRFNMNAFHSAAKGRLDTSITKGGHFLRQDVAAFDTNFFSISHNEAIAMDPNQRLMLEVAYEAFENAGLPLETIAGTNTSCYIGNFTTDYREMLYGDPEAMPLYSMSGSGAELISNRLSWFYDLRGPSFTLGTACSSSLVAIHQGCQSLRTGESNTAIVGGSNLLLNPEMFIALSNQQFLAQDGRSKSFDIRGDGYGRGEGFAALVLKRVEDAIRDGDPIRAIIRGTGVNQDGKTKSITVPNADAQADLIRSTYHSAGLSLKDTHYFEAHGTGTKAGDPIELKALSETLAAGRKPDNKLVVGSIGHLEATAGLAGVIKSIYILEHALIPPNVLFHQANPRIPFDEWNIQVPTKLIPWPVEGQRRI…	Beta-ketoacyl synthase	PP-binding; PKS_AT; itr_KS; adh_short
4	pfurFC2	121832	169239	T1pks	R-PKS	PFUR-FC_01387	KS-AT-DH-ER-KR-ACP	AVVSMACRFPDECYNPHAFWKFLEQGKVAINTPPGTRFSLNAHYDGSLKPQTMASPGGMFLQGVDVRDIDAQFFRLSGIEASSMDPQQRQLLEVVYEGLENGGVTLDQLSGADVGCFVSSFASDYADIQARDPENRASATVVGVGRTMLSNRLSHFLNLKGPSMTLDTACSGALIGLDLATRYLQTREISSAIVAGANLYCSPEHVMDHYMGANGAASLSGKCHTFDAKADGYIKAEAVSMVYLKRLDDAIRDEDPIRAIIRGTATNSDGWTAGIASPNSDAQAAAIKQAYRNAGISDLSQTGYVEFHGTGTRAGDSIEADGVASVFAQYRTPEDPLRIGSVKSNIGHSEPAAGLSGLLKTILSLEKGIIPGNPTFVDPSPKIDFERLRIRSSRTSTPW…	polyketide synthase	PP-binding; PKS_AT; itr_KS; adh_short	-	-	PFUR-FC_01385;PFUR-FC_01386;PFUR-FC_01387;PFUR-FC_01388;PFUR-FC_01389;PFUR-FC_01390;PFUR-FC_01391
5	pfurFC2	408152	456230	T1pks	R-PKS	PFUR-FC_01455	KS-AT-DH-ER-KR	IAIIGMGCRLPGGASSPSKLWDLLTEARSGYCDVPNTRFNIDGFHHVNPNRMGTANTRGGYFLSEDIASFENKFFGINNREATSMDPQQRKLLEVVYECFENAGISMEALAGANVGCYVGNFTTDFATMQNKDPDLFTRYSATGMGATILANRLSHIFDLRGPSLVLDTACSSSLYSLHVACTALGLRECDGAVVAGVNLIQGPEQHLATVKAGILSASSTCNTFDASAEGYGRADGVGAIYIKRLDDALRDGDPVRSVIRATAVNSNGHTNGITLPSVDGQEAVIRKAYAKAGLDGNDTHYVECHGTGTAVGDPIEVEALSRVFGESHSGIPLLIGSVKTNLGHSEAASGITSIIKTTMALEHGLIPATIGLKTLNPNIKASEWNVKIVTEQTPWPQL…	polyketide synthase-nonribosomal peptide synthetase	PP-binding; PKS_AT; itr_KS; adh_short	-	-	PFUR-FC_01453;PFUR-FC_01454;PFUR-FC_01455;PFUR-FC_01456;PFUR-FC_01457;PFUR-FC_01458;PFUR-FC_01459;PFUR-FC_01460;PFUR-FC_01461;PFUR-FC_01462
6	pfurFC2	535308	556823	Indole	Indole	PFUR-FC_01480			dimethylallyl tryptophan synthase	dmat	-	-	PFUR-FC_01477;PFUR-FC_01478;PFUR-FC_01479;PFUR-FC_01480;PFUR-FC_01481;PFUR-FC_01482;PFUR-FC_01483;PFUR-FC_01484
7	pfurFC2	1068180	1117253	T1pks	R-PKS	PFUR-FC_01616	KS-AT-DH-cMT-KR-TD	IAIVGSACRFSGDANSPSKLWELLQKPQDLRREIPDSRFSVKGFYHPNHAHHGHFNVKHSYMLNEDPTVFDAEFFGINPIETRAMDPQQRLLLETVYEAIESGGMTIEGLQGSDTAVYAGVMTGDYEAMLLRDLDVAPTYVAVGTSRAILSNRISYVFDWHGASVTMDTACSSSLVAVHSAIQMLRAGDSRVAVACGANVILGPESYIIESKVKMLSPDGLGRMWDKDANGYARGDGVAAIVLKPLSAALEDNDDIQCLIRETGLNQDGTTTGLTMPSATAQRALIQSTYAKAGLDLSTLADRPQFFEAHGTGTPAGDPVEAEAISTAFFGGEQDTKPEAGGHPLYVGSIKTVLGHTEGTAGIAAILKAMLAIQNSCVPPNLLFNELSPSVAPFYDNLE…	polyketide synthase	PKS_AT; itr_KS; adh_short; NAD_binding_4	Betaenone_C_/_betaenone_A_biosynthetic_gene_cluster (25% of genes show similarity)	BGC0001280_c1	PFUR-FC_01611;PFUR-FC_01612;PFUR-FC_01613;PFUR-FC_01614;PFUR-FC_01615;PFUR-FC_01616;PFUR-FC_01617;PFUR-FC_01618;PFUR-FC_01619;PFUR-FC_01620;PFUR-FC_01621;PFUR-FC_01622;PFUR-FC_01623
8	pfurFC2	2124717	2146373	Terpene	Terpene	PFUR-FC_01880			farnesyl-diphosphate farnesyltransferase	phytoene_synt	-	-	PFUR-FC_01876;PFUR-FC_01877;PFUR-FC_01878;PFUR-FC_01879;PFUR-FC_01880;PFUR-FC_01881;PFUR-FC_01882;PFUR-FC_01883
9	pfurFC3	19588	63188	Other	Other	PFUR-FC_00759	A-NAD		L-aminoadipate-semialdehyde dehydrogenase	AMP-binding; PP-binding; NAD_binding_4	-	-	PFUR-FC_00753;PFUR-FC_00754;PFUR-FC_00755;PFUR-FC_00756;PFUR-FC_00757;PFUR-FC_00758;PFUR-FC_00759;PFUR-FC_00760;PFUR-FC_00761;PFUR-FC_00762
10	pfurFC3	2020441	2092163	T1pks	R-PKS	PFUR-FC_01263	KS-AT-DH-ER-KR	GTMRSPGGMFLENIDPKDVDARFFALSNADAISMDPQQRQLLEVVYEGLENAGISLEMLKGQAYGCFVGSYASDYNDIQTRDPEDRTPSWTVGSAGRTMLSNRISHFLDIKGPSMTVDTACSGSLISIDVACRYLHTRDIDGAIVAGCNLYLSPEHNMDVSAIRASASPTGRCHTFDAKADGYIKAEAINMVIIKRLDDALRDRDPIRAVIRGSSTNSDGWTPGIASPSSEAQAHAIRRAYARAGVCDFSKTTYLECHGTGTQAGDPVEVDAAASVFSSSRLPGETLIIGSVKSNIGHSEPAAGVSGLLKTILALENGVIPGNPTFQTPNPKIDFCSLKLHVPKNTTPWPEVPFRRASVNSFGYGGSNAHVVLDE	beta-ketoacyl synthase domain-containing protein	PP-binding; PKS_AT; itr_KS; adh_short	Brefeldin_biosynthetic_gene_cluster (20% of genes show similarity)	BGC0001141_c1	PFUR-FC_01248;PFUR-FC_01249;PFUR-FC_01250;PFUR-FC_01251;PFUR-FC_01252;PFUR-FC_01253;PFUR-FC_01254;PFUR-FC_01255;PFUR-FC_01256;PFUR-FC_01257;PFUR-FC_01258;PFUR-FC_01259;PFUR-FC_01260;PFUR-FC_01261;PFUR-FC_01262;PFUR-FC_01263;PFUR-FC_01264;PFUR-FC_01265;PFUR-FC_01266;PFUR-FC_01267;PFUR-FC_01268;PFUR-FC_01269;PFUR-FC_01270;PFUR-FC_01271
					Other	PFUR-FC_01255	A-TD		putative NRPS-like enzyme	AMP-binding; NAD_binding_4
11	pfurFC3	2415629	2459083	Other	Other	PFUR-FC_01357	A-TD		thioester reductase domain-containing protein	AMP-binding; NAD_binding_4	-	-	PFUR-FC_01353;PFUR-FC_01354;PFUR-FC_01355;PFUR-FC_01356;PFUR-FC_01357;PFUR-FC_01358;PFUR-FC_01359;PFUR-FC_01360;PFUR-FC_01361;PFUR-FC_01362
12	pfurFC4	32599	83599	Nrps	NRPS	PFUR-FC_01993	A-PCP-C-A-C-PCP-C-C		nonribosomal siderophore peptide synthase SidC	Condensation; AMP-binding; PP-binding	-	-	PFUR-FC_01985;PFUR-FC_01986;PFUR-FC_01987;PFUR-FC_01988;PFUR-FC_01989;PFUR-FC_01990;PFUR-FC_01991;PFUR-FC_01992;PFUR-FC_01993;PFUR-FC_01994;PFUR-FC_01995;PFUR-FC_01996;PFUR-FC_01997;PFUR-FC_01998
13	pfurFC4	162468	210590	T1pks	R-PKS	PFUR-FC_02025	KS-AT-DH-cMT-ER-KR	IAIVGMGCRWPGNVRDARGLWELLRNKRSGYRDFDEPHFSAKGFYHPNPDRPGTMTTRGGFLVAEDPRLFDGAFFGMTGLEVETLDVSQRKLLEVIYEAFENAGETWESISGSRTGVFVGTFSLDHWVIQSRDWDYPRSYATTGASTSILSNRISYIFNLHGPSLAIDTACSSSMYAVHLAVNAIRNGDCDSAIVAGANWIADPSLQIALNKLGALSPTSTCHTFDASADGYARGEGFAALYLKKSSQAVHDGSPIRALIRGTAVNANGRTGGITRPSADGQEAVIRKAYKNAGDIPFADTTYFEIHGTGTPVGDPIEVSAVGNVFSSTRCDSREDRLLVGSVKTNLGHTEGASALAAIMKVVLALEAGEIPPSIGVETLNPNIDFDKAKAEVVRDLIP…	polyketide synthase	PP-binding; PKS_AT; itr_KS; adh_short	Solanapyrone_biosynthetic_gene_cluster (33% of genes show similarity)	BGC0000146_c1	PFUR-FC_02018;PFUR-FC_02019;PFUR-FC_02020;PFUR-FC_02021;PFUR-FC_02022;PFUR-FC_02023;PFUR-FC_02024;PFUR-FC_02025;PFUR-FC_02026;PFUR-FC_02027;PFUR-FC_02028;PFUR-FC_02029
14	pfurFC4	596479	643127	T1pks	R-PKS	PFUR-FC_02144	KS-AT-DH-ACP-cMT	VAVVGMACRLPGANNIEELWDLISSGKSTVTRVPQDRVDIAHSFRALQDPKWAAKQQWWGNFISDVGSFDHSFFRMSPRESASMDPQQRILLETAYQAMESSGYLGSHQRERGDPVGVFLGASFVEYLDNTSANPPTAYTSTGTIRAFLSGKISYHFGWTGPSEILDTACSSSLVAISRACKAIQNDECSVALTGGVNLITGIHNYLDLAKAGFLSPTGQCKPFDSSADGYCRSEGVGLVVLKRLNQALTDGDQILGVIPGAGTNQGGLSPSLTVPHSAAQVRLYRNILHQAGMRPEQVSYCEAHGTGTQAGDPLEVASVREVFGSPERQDPMHLGSIKGNIGHCETAAGVAGLLKALVMVNKAAIPPLASHKSLNPKIPALESDRLAIASSMESWKAS…	BcPKS16, polyketide synthase	PP-binding; PKS_AT; itr_KS	-	-	PFUR-FC_02140;PFUR-FC_02141;PFUR-FC_02142;PFUR-FC_02143;PFUR-FC_02144;PFUR-FC_02145;PFUR-FC_02146;PFUR-FC_02147;PFUR-FC_02148;PFUR-FC_02149;PFUR-FC_02150
15	pfurFC4	1028691	1077227	T1pks	R-PKS	PFUR-FC_02262	KS-AT-DH-cMT-ER-KR-ACP	IAIVGLDLKFPQDAVSADTFWQLLAEGRSALTEVPEDRFNIDAFYHPDATRATTLSIRGGHFVSDDIAAFDAPFFSISPAEASCIDPQQRGLLECAYKALENAGMPLTEVAGSSTSVHVGSFSREYETVLLRDPELQAKYMATGTGTAMLANRLSWFFNLVGPSIAIDTACSSSLLALHLACHSLRSGESTMGLVAGCNLLYNPDLMIPMTNLNFLSADSKCYSFDHRANGYSRGEGFGVVVVKLLSKALRDGNTIRAVIRATGTNQDGRTPGITQPSSLAQERLIRETYQAGGLDLETTRFFEAHGTGTTVGDPLEASAIGAVFGTQRSKEDPLYVGALKSNIGHLEGASGIAGLIKSVLVLERGTIPPNIWFERPNPKILVDDWNIKFPIQPTPWPS…	putative polyketide synthase	PP-binding; PKS_AT; itr_KS; adh_short	-	-	PFUR-FC_02259;PFUR-FC_02260;PFUR-FC_02261;PFUR-FC_02262;PFUR-FC_02263;PFUR-FC_02264;PFUR-FC_02265;PFUR-FC_02266;PFUR-FC_02267;PFUR-FC_02268;PFUR-FC_02269
16	pfurFC4	1274798	1295885	Terpene	Terpene	PFUR-FC_02280			Aristolochene synthase	Terpene_synth_C	-	-	PFUR-FC_02277;PFUR-FC_02278;PFUR-FC_02279;PFUR-FC_02280;PFUR-FC_02281;PFUR-FC_02282;PFUR-FC_02283
17	pfurFC4	1322625	1368918	T1pks	NR-PKS	PFUR-FC_02294	KS-AT-ACP-ACP-TE	IAIVGVAGRLPGGETLEEIWENLEKGKDLHKEDRFDVKTHCDPSGKIKNTTLTPYGCFLDRPGFFDARLFNMSPREAAQTDPAQRLLLLTTYEALEMSGYTPNGSPSSASDRIGTFFGQTLDDYREANASQNIDMYYVTGGIRAFGPGRLNYHFKWEGPSYCVDAACSSSALSVQMAMSSLRARECDTAVAGGTNILTGVDMFSGLSRGSFLSPTGSCKTFDDEADGYCRGEGVGSVVLKRLEDAIAEGDNIQAVIKSAATNHSAHAISITHPHAGTQQKLIRQVLREADVEADEIDYVEMHGTGTQAGDATEFTSVTKVLSDRTKDNPLHIGAVKANFGHAEAAAGTNSLIKILMMMRKNKIPPHVGIKGRINHKFPPLDKVNVSIDRALVAFKAHAK…	Acyl transferase/acyl hydrolase/lysophospholipase	PP-binding; PKS_AT; itr_KS; PF12697	Grayanic_acid_biosynthetic_gene_cluster (66% of genes show similarity)	BGC0001266_c1	PFUR-FC_02291;PFUR-FC_02292;PFUR-FC_02293;PFUR-FC_02294;PFUR-FC_02295;PFUR-FC_02296;PFUR-FC_02297;PFUR-FC_02298
18	pfurFC5	297002	348409	T3pks-T1pks	R-PKS	PFUR-FC_03717	KS-AT-DH-cMT-ER-KR	VAIIGMAMRLPGGVHDAEGFWDLLVNKRNGQCRVPADRYNIDAWYKPGKAGHVGTQYGYFLEDLDLAHIDASFWSMTKHEAEAMDPQQRLLLEVVYEALENAGEKNWRGKNVGCYVGVFGEDWIDMDSKDVQNHHMYRLIGYGDYITANRVSYEFDFKGPSMTIRTACSSSLTGLHEACQALYSGDCTSAIVGGTNIIITPRMTIAMTEQGVISPTGSCKSFDANADGYARGEAVSALYIKKLSDAIRDGDTVRAVIRSTCVNNDGKTVGITSPSTEAHEALIRRGHKIAGIHDVSKTAMIECHGTGTKIGDPIETKAVANVFGEHGIYIGSVKPNLGHSEGASGMSSVIKMVLALEHKTIPPNINFKKPNPNIPWEQGKLKVPVNATPWPKDRAERVG…	putative polyketide synthase	PP-binding; PKS_AT; itr_KS; adh_short	-	-	PFUR-FC_03713;PFUR-FC_03714;PFUR-FC_03715;PFUR-FC_03716;PFUR-FC_03717;PFUR-FC_03718;PFUR-FC_03719;PFUR-FC_03720;PFUR-FC_03721;PFUR-FC_03722
					T3PKS	PFUR-FC_03718			chalcone synthase B	Chal_sti_synt_N; Chal_sti_synt_C
19	pfurFC5	1214592	1261281	T1pks	R-PKS	PFUR-FC_03906	KS-AT-DH-ACP-ACP-TE	IAVVGMSGRFPNADNLESLWSLLEQGLDVHRRVPPDRFDVNAHYDPTGKRKNTSHTPYGCFIEEPGLFDPRFFNMSPREAYQTDPMGRLALVTAYEALEMSGFMPNRTPSSMLDRVGTFYGQTSDDWRQVNAAQNIDTYYIPGTIRAFASGRINYNFKFKGPSYNVDTACSSSFAAIQLACTSLQAKECDTAVAGGLNVMTTPDLFAGLSRAQFLSKTGSCKTFDDTADGFCRGDGVATVILKRLEDAEIDNDPILGVILGTATNHSSEAVSITQPHAPAQESLYRKILSNARVDARDISYVEMHGTGTQAGDGAEMKSISNVFAPRGQGRLPGQILQLGALKANIGHGEASAGVTSLIKVLLMLQRNAIPPHVGIKGVMNRTFPPDMEERGIRIPLTE…	polyketide synthase	PP-binding; PKS_AT; itr_KS	Terrein_biosynthetic_gene_cluster (36% of genes show similarity)	BGC0000161_c1	PFUR-FC_03905;PFUR-FC_03906;PFUR-FC_03907;PFUR-FC_03908;PFUR-FC_03909;PFUR-FC_03910;PFUR-FC_03911;PFUR-FC_03912
20	pfurFC5	1460690	1507114	Nrps	NRPS	PFUR-FC_03956	A-PCP-C-A-C		nonribosomal peptide synthase SidE	Condensation; AMP-binding; PP-binding	-	-	PFUR-FC_03954;PFUR-FC_03955;PFUR-FC_03956;PFUR-FC_03957
21	pfurFC7	1000723	1043755	Nrps	-				#N/A	#N/A	-	-	PFUR-FC_03496;PFUR-FC_03497;PFUR-FC_03498;PFUR-FC_03499;PFUR-FC_03500;PFUR-FC_03501
22	pfurFC7	1610413	1633037	Terpene	Terpene	PFUR-FC_03648			squalene cyclase	terpene_cyclase	-	-	PFUR-FC_03645;PFUR-FC_03646;PFUR-FC_03647;PFUR-FC_03648;PFUR-FC_03649;PFUR-FC_03650;PFUR-FC_03651
23	pfurFC8	237447	299968	T1pks	R-PKS	PFUR-FC_02504	KS-AT-DH-ER-KR	IAVIGMSCRFLGDVRNPEDLWQLCANGRSGYSGIPLSRFNRDSVYHPNPEKVDSSNVIGGHFLDEDVGFFDAGFFNLSSEAASALDPQFRLQLEATYEAFESAGITIQDVAGSITSFFGGAFFKDYSDAQLRDPDTLPRLLLLGAGSAMASNRISHFYDLRGASMTIDTGCSTTLTALHLACQSLQTGKSSMSIVGGANVMLNPDNFLIMSSISLLGKTGKSFAFDSRAGGYGRGEGSATVILKRLDDALRDGDAVRAIIRASSINQDGKTETVTTPSQEAQEELIRSCYERAGLDPSQVPTRLEEWPEGTDVRRASINNFGYGGADAHVVMQDH	Type I Iterative Polyketide synthase (PKS)	PKS_AT; itr_KS	-	-	PFUR-FC_02497;PFUR-FC_02498;PFUR-FC_02499;PFUR-FC_02500;PFUR-FC_02501;PFUR-FC_02502;PFUR-FC_02503;PFUR-FC_02504;PFUR-FC_02505;PFUR-FC_02506;PFUR-FC_02507;PFUR-FC_02508;PFUR-FC_02509;PFUR-FC_02510
					Other	PFUR-FC_02502	A-TD		non-ribosomal peptide synthetase	AMP-binding; NAD_binding_4
24	pfurFC9	6722	50245	Other	Other	PFUR-FC_04327	A-TD		NRPS-like enzyme	AMP-binding; PP-binding; NAD_binding_4	-	-	PFUR-FC_04322;PFUR-FC_04323;PFUR-FC_04324;PFUR-FC_04325;PFUR-FC_04326;PFUR-FC_04327;PFUR-FC_04328;PFUR-FC_04329;PFUR-FC_04330;PFUR-FC_04331;PFUR-FC_04332
25	pfurFC9	101616	145497	Other	Other	PFUR-FC_04353	A-PCP-NAD		L-aminoadipate-semialdehyde dehydrogenase large subunit	AMP-binding; PP-binding; NAD_binding_4	-	-	PFUR-FC_04348;PFUR-FC_04349;PFUR-FC_04350;PFUR-FC_04351;PFUR-FC_04352;PFUR-FC_04353;PFUR-FC_04354;PFUR-FC_04355;PFUR-FC_04356;PFUR-FC_04357;PFUR-FC_04358;PFUR-FC_04359
26	pfurFC10	792474	814434	Terpene	Terpene	PFUR-FC_05461			Lycopene beta-cyclase	phytoene_synt	-	-	PFUR-FC_05459;PFUR-FC_05460;PFUR-FC_05461;PFUR-FC_05462;PFUR-FC_05463
27	pfurFC11	165658	209059	Other	Other	PFUR-FC_04042	A-TD		acetyl-CoA synthetase-like protein	AMP-binding; PP-binding; NAD_binding_4	-	-	PFUR-FC_04037;PFUR-FC_04038;PFUR-FC_04039;PFUR-FC_04040;PFUR-FC_04041;PFUR-FC_04042;PFUR-FC_04043;PFUR-FC_04044;PFUR-FC_04045
28	pfurFC12	805117	858669	T1pks	R-PKS	PFUR-FC_04901	KS-AT-ACP-ACP-TE-KR	IAIVGMAGRFPDAADHEKFWDLLENGLDVHRTVPTDRYNVTTHTDPTLQKKNTSHTPYGNFIKEPGLFDARFFRMSPREATQTDPMQRLELATAYEAMEMAGIVPGRTASTKHERVGTFYGMTSDDWREINAAQEIDTYFISGGVRAFGTGRINYYFKFSGPSFVVDTACSSSFAAIQLACTSLQAGNCDTAFTGGANILTNPDIFAGLSRGHFLSRNGNCNTFDNEADGYCRGEGVATVILKRMDDALADKDPILGVIRATATNHSAEAVSITHPHVGAQQALFRKILRDANTDPSDVGYVEMHGTGTQAGDAVEMESVSSVFAPADPPRSSAQPLYLGSAKSNIGHGEAASGVCALIKVLLMMQNSTIPPHCGIKGIINQNFPNDLKARNIRIATGK…	polyketide synthase	PP-binding; PKS_AT; itr_KS; adh_short	-	-	PFUR-FC_04895;PFUR-FC_04896;PFUR-FC_04897;PFUR-FC_04898;PFUR-FC_04899;PFUR-FC_04900;PFUR-FC_04901;PFUR-FC_04902;PFUR-FC_04903;PFUR-FC_04904;PFUR-FC_04905;PFUR-FC_04906
29	pfurFC13	1077300	1098721	Indole	Indole	PFUR-FC_05263			dimethylallyl tryptophan synthase	dmat	-	-	PFUR-FC_05262;PFUR-FC_05263;PFUR-FC_05264;PFUR-FC_05265;PFUR-FC_05266
30	pfurFC15	387999	439243	T1pks	R-PKS	PFUR-FC_05902	KS-AT-DH-cMT	IAVVGMACKFPGADSIEEFWELLSSGTSMVEEMPEQRFSTQGLRRSQEGKLKFWGNFVRDIDAFDHRFFKKSSREAATMDPQQRLLLQVAYEAIESSGYFGNFSASISDDVGCYLGVCANDYNDNVASHPPNAFSSLGTLRAFLSGKISHFFGWTGPSVTYDTACSSSAVAIHSACKAIEAGECSQALAGGVSLYTNPNFYQNLAAASFLSPTGPTKPFDARADGYCRGEGVGLVVLKKLTTALANGDNILGVIAGSAVNQNSNSTPITVPHSPSQISLYRKISSLSGIDPGNVSFVEAHGTGTPVGDPIELASIREVFAGSRRTKPLHIASVKGNIGHLEGASGVAALIKVLLMMQYKTVPIQANFTSLNPKIPALEPDRIEIPLSTHEWDTDFQVAC…	polyketide synthase	PP-binding; PKS_AT; itr_KS	-	-	PFUR-FC_05901;PFUR-FC_05902;PFUR-FC_05903;PFUR-FC_05904;PFUR-FC_05905;PFUR-FC_05906;PFUR-FC_05907;PFUR-FC_05908;PFUR-FC_05909;PFUR-FC_05910;PFUR-FC_05911
					Other	PFUR-FC_05903	A-PCP-TD		NRPS-like enzyme	AMP-binding; PP-binding; NAD_binding_4
31	pfurFC16	294526	341886	T1pks	R-PKS	PFUR-FC_06732	KS_AT-DH-cMT-ER-KR	IAIIGIGFRGPADATNVEKFYKMISEAREAWSPVPKEKWNHNAFYHPDPNRNGTSNVQGGHYFTRDLSLFDAPFFNMTNLEAA	polyketide synthase, putative	PKS_KS; mod_KS; hyb_KS; itr_KS; PKS_KS; mod_KS; hyb_KS; itr_KS	Byssochlamic_acid_biosynthetic_gene_cluster (25% of genes show similarity)	BGC0001340_c1	PFUR-FC_06724;PFUR-FC_06725;PFUR-FC_06726;PFUR-FC_06727;PFUR-FC_06728;PFUR-FC_06729;PFUR-FC_06730;PFUR-FC_06731;PFUR-FC_06732;PFUR-FC_06733;PFUR-FC_06734;PFUR-FC_06735;PFUR-FC_06736;PFUR-FC_06737
32	pfurFC16	446622	467785	Terpene	Terpene	PFUR-FC_06764			geranylgeranyl pyrophosphate synthase	fung_ggpps; fung_ggpps2	-	-	PFUR-FC_06761;PFUR-FC_06762;PFUR-FC_06763;PFUR-FC_06764;PFUR-FC_06765;PFUR-FC_06766;PFUR-FC_06767
33	pfurFC16	482462	530388	T1pks	NR-PKS	PFUR-FC_06778	KS-AT-ACP-cMT-TD	VAVIGMSCKVAGADDLEEFWKLLCEGQSQHTEVPKERFESHWRDVDPKRKWYGNFVRDHDAFDHKFFNKSLQEVASQDPQQRLMMQIAYQAVEQSGYLNSPNADKHVGCYIGIGAIDYEKNIACYTPNAFTAKGSLRSFAAGNISGYFGWTGPGLTIDTAHSASAVAVHQACQAILHGECTAALAGGTSVMTDPLWFQNWAGASFLSPTGACRSFDAKADGYCRGEGIAAVFLKQMSKAIADGDPIIGCIGSTAVYQNPIFVPHCPSLSALYRNVTQKAGLKPEDISVVEAHGTGSPAGDPIEYESILQVFGGPTRSTPLSIGSVKGHIGHTECASGVVALVKILLMIQEGAILPQASFQALNHHIKASPSDMMEVVTHLKDWNSDFRAALINNFGASG…	polyketide synthase, putative	PP-binding; PKS_AT; itr_KS; NAD_binding_4	-	-	PFUR-FC_06772;PFUR-FC_06773;PFUR-FC_06774;PFUR-FC_06775;PFUR-FC_06776;PFUR-FC_06777;PFUR-FC_06778;PFUR-FC_06779;PFUR-FC_06780;PFUR-FC_06781;PFUR-FC_06782
34	pfurFC17	367411	410336	Other	Other	PFUR-FC_06983	A-PCP-TE		putative non-ribosomal peptide synthase-like protein	AMP-binding; PP-binding	-	-	PFUR-FC_06978;PFUR-FC_06979;PFUR-FC_06980;PFUR-FC_06981;PFUR-FC_06982;PFUR-FC_06983;PFUR-FC_06984;PFUR-FC_06985;PFUR-FC_06986;PFUR-FC_06987;PFUR-FC_06988;PFUR-FC_06989;PFUR-FC_06990
35	pfurFC18	332561	381013	T1pks	R-PKS	PFUR-FC_07626	KS-AT-DH-cMT-ER-KR-ACP	IAIVGMSCRFPGGSSNVEGFWKLVSEGRSAWSEVPESRFNVDAFYHPNSDRTDTMNVKAGHFLQRAEYTQFDASFFNMSPNEAKATDPRARMHLEGAYEALENAGIPISEVKGSDTAVFVGAFNSDYEYLMSRDPGITPAYKATGLGASLLSNRISYWFDLRGPSATVDTACSASMIALHLACECLRKGDSKMAIVSGANLILDPDLMLALSTLKFLSPDGRTYMFDQRANGYARGEGIGTLVVKPLSEALQANDPIHAIIKNTRTNQDGRTPGITMPSQDGQRSLIQATYQEARLDPSETDFFEAHGTGTQAGDRVEAEALSSALGTASRPSQKPLHVGSIKTLVGHTEGCSGVAGIMHAVMALKNRVILPNCNFEVPSDQIKFDAWNIKVPTKLESW…	putative polyketide synthase	PP-binding; PKS_AT; itr_KS; adh_short	-	-	PFUR-FC_07624;PFUR-FC_07625;PFUR-FC_07626;PFUR-FC_07627;PFUR-FC_07628;PFUR-FC_07629;PFUR-FC_07630
36	pfurFC18	763979	807436	Nrps	NRPS	PFUR-FC_07703	A-PCP-C		peptide synthetase	Condensation; AMP-binding; PP-binding	-	-	PFUR-FC_07698;PFUR-FC_07699;PFUR-FC_07700;PFUR-FC_07701;PFUR-FC_07702;PFUR-FC_07703;PFUR-FC_07704;PFUR-FC_07705;PFUR-FC_07706;PFUR-FC_07707;PFUR-FC_07708;PFUR-FC_07709
37	pfurFC20	94882	141599	T1pks	NR-PKS	PFUR-FC_07085	KS-AT-ACP-ACP-TE	AIVGMAGRFPNAADHEKFWDLLEAGLDVHRRVPKDRFNVESHYDPTGKIRNTSHTPFGCFIDEPGLFDPRFFNMSPREATQTDPMHRLGLASAYEALEMAGYVPNRSPSTRLERIGTFYGQTSDDWREINEAQDIDTYFITAGVRAFAPGRINYYFKFSGPSFSVDTACSSSAAAMQLACTSLWAGDCDTAVAGGLNVMTNSDIFAGLSRGQFLSKTGNCQTFDNDADGYCRGDGIGTVILKRLDDALADNDRILGVILETATNHSANAISITHPHAPTQEVLFKKVMDDAGKDPHDVNYVEMHGTGTQAGDGTEMRSVTNVFAPASRTGQRKKALHLGSVKANVGHGEAVSGVTAMIKCLLMLQKNQIPPHCGIKKTINQSFPQDLNARNVHIAFKPT…	BcPKS12, polyketide synthase	PP-binding; PKS_AT; itr_KS	-	-	PFUR-FC_07082;PFUR-FC_07083;PFUR-FC_07084;PFUR-FC_07085;PFUR-FC_07086;PFUR-FC_07087;PFUR-FC_07088;PFUR-FC_07089
38	pfurFC21	504683	548936	Other	Other	PFUR-FC_06211	A-TD	AVVGMSCRMPGGANDTELFWKLMTEGRDVHTRVPADRFDLSTHYDPSGKTPNATETPFGNFIDKPGLFDAGFFNMSPREAEQTDPMHRLALVTAYEALEMAGYAPNRTPSTNFKRIGTFYGQASDDWRELNAGQNIGTYGVPGGERAFANGRINYFFKFGGPSFNIDTACSSGLAAVSAACSALWAGEADTVIAGGLSVITNPDNYCMLCKGHFLSKTGQCKIWDKDADGYCRADGIGSVVIKRLEDAEADNDNIIATILAGATNHSAEAASITQPHAGAQKDNYNQIMQSAGFNPLDVSYVELHGTGTQVGDAVESESVADVFAPLAPRRRADQRLHLGAVKSNIGHAEAAAGIASFIKVLLVYQKNQIPAQVGFKSEINPIISKDLEKRNVGLNMKM…	nonribosomal peptide synthase, putative	AMP-binding; NAD_binding_4	-	-	PFUR-FC_06203;PFUR-FC_06204;PFUR-FC_06205;PFUR-FC_06206;PFUR-FC_06207;PFUR-FC_06208;PFUR-FC_06209;PFUR-FC_06210;PFUR-FC_06211;PFUR-FC_06212;PFUR-FC_06213;PFUR-FC_06214;PFUR-FC_06215;PFUR-FC_06216;PFUR-FC_06217
39	pfurFC23	454460	500051	T1pks	NR-PKS	PFUR-FC_06409	KS-AT-ACP		polyketide synthase	PP-binding; PKS_AT; itr_KS	Pestheic_acid_biosynthetic_gene_cluster (15% of genes show similarity)	BGC0000121_c1	PFUR-FC_06401;PFUR-FC_06402;PFUR-FC_06403;PFUR-FC_06404;PFUR-FC_06405;PFUR-FC_06406;PFUR-FC_06407;PFUR-FC_06408;PFUR-FC_06409;PFUR-FC_06410;PFUR-FC_06411;PFUR-FC_06412
40	pfurFC23	603120	671736	T3pks	T3PKS	PFUR-FC_06452			chalcone synthase	Chal_sti_synt_N; Chal_sti_synt_C	-	-	PFUR-FC_06447;PFUR-FC_06448;PFUR-FC_06449;PFUR-FC_06450;PFUR-FC_06451;PFUR-FC_06452;PFUR-FC_06453;PFUR-FC_06454;PFUR-FC_06455;PFUR-FC_06456;PFUR-FC_06457;PFUR-FC_06458
41	pfurFC23	674459	713509	T1pks	R-PKS	PFUR-FC_06464	KS-AT-DH-cMT-ER-KR-ACP	IAIIGFSLRFPQDAVSPESFWNMLAEGRSAATEVPESRFNINAFYHPDPDRLASMNCRGGNFLTGDLAAFDAPFFSIPPAEAACIDPQQRILLETSYRALENAGIPIETISGTKTSVHIGCFSHEYEIMFARDPEALAKYQASGTGPAMLANRLSWFYNLHGPSIALDTACSSSMNALYLAVQNLRSNETSLGIVGGCNLILNPDSVMAPLANMNFLSPDSRCYPFDARANGYSRGEGFGVIIIKRVTDAIADGDTIRAIIRGVGANQDGRTPGITQPNCSAQEAMIRETYTKNDLDVGVTRFFEAHGTGTPVGDLVEARAISAVFKDARTSTDPLFVGAAKSNIGHLEGASGIVSIIKATLALEKGIIPPNADYRYPNPDIPAEQWKIKFPRRSTPWP…	putative polyketide synthase	PP-binding; PKS_AT; itr_KS; adh_short	-	-	PFUR-FC_06459;PFUR-FC_06460;PFUR-FC_06461;PFUR-FC_06462;PFUR-FC_06463;PFUR-FC_06464;PFUR-FC_06465;PFUR-FC_06466;PFUR-FC_06467;PFUR-FC_06468;PFUR-FC_06469
42	pfurFC24	352574	400864	T1pks	R-PKS	PFUR-FC_08419	KS-AT-DH-cMT-ER-KR-ACP	IAVVGLGGRFPGDATNPKALWEMVCQGKSAWSEFPKDRMSSEAYMHPNPSKSGTFNSRGAHFLKEDVGFFDAPFFKISPNEAKAMDPQQRILLETTYEALENAGQSLQSISGHSIGVFVGASQIDYDDLLKKDVDTMPMYTSTGTSGNMLSNRISYCFDFKGPSITMDTACSSSLAALHVACQSLRVGESKQAIVGGAHIMLSPDTMVGMSMLKLFGEEGRSYTYDSRATGYGRGEGVVSVVLKPLADAERDGDVVRAVIRNTGANQDGKTSGITFPSCDAQTRLMKSVYESAGIDPLETDYIECHGTGTRAGDPVEAEAIARVLGAKRESDHPLYVGSVKSNIGHLEAASGLAAMVKVIWALEEGIIPPNINFETPNKDIPMEEWKLKAGRGRINWGK…	putative polyketide synthase	PP-binding; PKS_AT; itr_KS; adh_short	-	-	PFUR-FC_08416;PFUR-FC_08417;PFUR-FC_08418;PFUR-FC_08419
43	pfurFC25	265354	308560	Other	Other	PFUR-FC_07480	A-TD		NRPS-like enzyme	AMP-binding; NAD_binding_4	-	-	PFUR-FC_07475;PFUR-FC_07476;PFUR-FC_07477;PFUR-FC_07478;PFUR-FC_07479;PFUR-FC_07480;PFUR-FC_07481;PFUR-FC_07482;PFUR-FC_07483;PFUR-FC_07484;PFUR-FC_07485
44	pfurFC25	428943	471813	Other	Other	PFUR-FC_07518	A-TE		TdiA protein	AMP-binding; PP-binding	-	-	PFUR-FC_07513;PFUR-FC_07514;PFUR-FC_07515;PFUR-FC_07516;PFUR-FC_07517;PFUR-FC_07518;PFUR-FC_07519;PFUR-FC_07520;PFUR-FC_07521;PFUR-FC_07522;PFUR-FC_07523
45	pfurFC26	126642	215199	T1pks-Nrps	PKS-NRPS	PFUR-FC_07753	KS-AT-DH-cMT-KR-ACP-C-A-PCP-TD	IAVIGSGCRFPGEATSPSKLWELLHQPRDVLSKIDRFKADNFYNVDGHHHGASNVRDSYLLSEDPRAFDAQFFSIQGGEADCIDPQQRLLLETIYESLESAGQTIEALQGSPTAVYVGVMCDDYAEIVYHDTESIPTYAATGSARSIMSNRISYFFDWKGPSMTIDTACSSSLVAVHQAAQVLRSGESRVAVAAGANLIFGPKMYIAESNLNMLSPTGRSRMWDANADGYARGEGIAAVVLKTLSAAIADGDTIECLIRETGVNQDGRTTGITMPSSTAQASLIRQTYARAGLDLAKQADRPQFFEAHGTGTKAGDPQEARAIHEAFFSQEDTTDANETLFVGSIKTVIGHTEGTAGIAGLLKASMAIRNKIIPPNMHFNTLNPDLEPFYGHLQVPIAS…	Hybrid PKS-NRPS	Condensation; AMP-binding; PP-binding; PKS_AT; itr_KS; adh_short; NAD_binding_4	-	-	PFUR-FC_07745;PFUR-FC_07746;PFUR-FC_07747;PFUR-FC_07748;PFUR-FC_07749;PFUR-FC_07750;PFUR-FC_07751;PFUR-FC_07752;PFUR-FC_07753;PFUR-FC_07754;PFUR-FC_07755;PFUR-FC_07756;PFUR-FC_07757;PFUR-FC_07758;PFUR-FC_07759;PFUR-FC_07760
					NRPS	PFUR-FC_07750	A-PCP-E-C-A-PCP-C-A-PCP-E-C-A-PCP-C-A-PCP-E-C-PCP-C		nonribosomal peptide synthase	Condensation; AMP-binding; PP-binding
46	pfurFC27	111648	186892	T1pks	R-PKS	PFUR-FC_08106	KS-AT-DH-ER-KR	IAIVGMACRLPGSVSNLESFWDLCLKARQTWSEVPKDRWSQENFYHPNPDKTNCWYSKGAHFLSEDLSRFDARFFSITAQEAKSMDPQQRLLMECAYEALENAGIPFQSLMGQDVGVFVGGSQSDYSKLMLKDTETMPNFFETGVHDAIMSARLSYFFDLRGPCFTADTACSSGLTALHLACQSVRTGESKQAIVGGSHLNLSPDLLIAKSNIRLLSPEGKSFAFDDRCDGYGPGEGAGILIVKPLRDAIRDGDPIRAVIRNTGINQDGRTNGITMPSEESQTALARATYENAGLDPADTTYVEAHGTGTAVGDAIETRVIETVLGKNRSVERPLYLGSVKTNFGHLEGASGIVATIKAAMMLERGIILPNSGFANANPNIPSLGKSLVVATQPLPWPE…	related to polyketide synthase	PP-binding; PKS_AT; itr_KS; adh_short	-	-	PFUR-FC_08102;PFUR-FC_08103;PFUR-FC_08104;PFUR-FC_08105;PFUR-FC_08106;PFUR-FC_08107;PFUR-FC_08108;PFUR-FC_08109;PFUR-FC_08110;PFUR-FC_08111;PFUR-FC_08112;PFUR-FC_08113;PFUR-FC_08114;PFUR-FC_08115;PFUR-FC_08116
47	pfurFC28	359300	407656	T1pks	R-PKS	PFUR-FC_08064	KS-AT-DH-cMT-ER-KR-ACP	IAVIGMACRLPGGISSPEDLWEACCQRRSGWSEIPKSRFNHDSFYHPNHDHPGSYNPEGAHFLQDDISLFDAPFFRITAKEAKAMDPRQRIWLECAYEALENSGISLHSITGSNVGVFVGNSLSDYGVHLLRDPETLPMFQVTGTAEALISNRLSYLFNLKECGLNESRLLSPEGKCFAFDGRASGFGKGEGAGCVVLKPLEHALLAGDSIRAVIRSTGVNQDGKTSGITMPDGDSQEALIRSVYSGAGLLTSDTAFIETHGTGTKSGDSTEASALGAVFGHHKATETCDPVYIGSLKSNIGHLEGASGNA	Lovastatin diketide synthase LovF	PP-binding; PKS_AT; itr_KS; adh_short	-	-	PFUR-FC_08063;PFUR-FC_08064;PFUR-FC_08065;PFUR-FC_08066;PFUR-FC_08067;PFUR-FC_08068;PFUR-FC_08069;PFUR-FC_08070
48	pfurFC30	8866	59491	T1pks-Nrps	PKS-NRPS	PFUR-FC_08252	KS-AT-DH-ER-KR-C-A-PCP	AIVGLACRLPGAQSSSKLWENILEQKDLQSKIPADRFTVDEFYHPNGANKGTSNATAGYFLDQDLSLFDPEFFRISGKEAEAMDPQQRMLLETSVYCGSFTNDYREMLNKDLGYYPKYMATGVGNSILANRISYFYDLHGASVTIDTACSSSLVSFHMGNRSIQDGDADISIVVGSSLHFDPNMFVTMTDLGFLSTDGRCRAFDASGKGYVRGEGICAVVLKQKSRAELHGNKIRSVIRGSDVNHDGAKDGITMPNSKAQENLIRKTYKNAGLSTNDTQYFEAHGTGTQAGDPRETRAIGAVFAPNRPEPLHVGSVKTNIGHLEGASGLAGIIKTTLALEEHKIPPNMLFNNPNPNIDFENWKIAVPTKTLDWKPSHGFRRASINSFGYGGTNSHAILE…	Hybrid PKS-NRPS	Condensation; AMP-binding; PP-binding; PKS_AT; hyb_KS; adh_short	-	-	PFUR-FC_08246;PFUR-FC_08247;PFUR-FC_08248;PFUR-FC_08249;PFUR-FC_08250;PFUR-FC_08251;PFUR-FC_08252;PFUR-FC_08253;PFUR-FC_08254;PFUR-FC_08255;PFUR-FC_08256
49	pfurFC36	10296	57325	T1pks	R-PKS	PFUR-FC_08450	KS-AT-DH-KR_ACP	VAIIGMSCRVAGANSPSELWDLLASSRDVQSNITRFNSDGFYHPDGGPRKGLTNVKKAYMLDDSLIDKFDNAFFYITPLEAVAMDPQQRMLLEIAYEAIESAGIPLDDFAGSDTAVFAGMEGCEYHSIAARDVDSTPQYLATGTPVCMAANRISYFFDLSGPSMSVDTACSSAMAALHQAVRTLQHGDSKMAIVCGAKLILSPDMFMPSSELGFLSPTGRCHTFDATADGYGRGEGVIALLLKPLKEAIADRDPIRAVIKGTRLNQDGKTQGITLPSADAQKRNMQALYQDLCIPPAEIQYFEAHGTGTVAGDPLEFSAISSVYGQSRGSVDPLVVGSVKSSIGHLEACSALGSIMKVAQCLERAQIPPQMNFRVPNPNINFQNIRIPSKMASWPTPDD…	polyketide synthase	PKS_KS; PKS_AT; adh_short	-	-	PFUR-FC_08448;PFUR-FC_08449;PFUR-FC_08450;PFUR-FC_08451;PFUR-FC_08452;PFUR-FC_08453;PFUR-FC_08454;PFUR-FC_08455
50	pfurFC37	53532	97152	Other	Other	PFUR-FC_08687	A-TD		thioester reductase domain-containing protein	AMP-binding; PP-binding; NAD_binding_4	-	-	PFUR-FC_08683;PFUR-FC_08684;PFUR-FC_08685;PFUR-FC_08686;PFUR-FC_08687;PFUR-FC_08688;PFUR-FC_08689;PFUR-FC_08690;PFUR-FC_08691;PFUR-FC_08692
51	pfurFC38	94358	160893	T1pks	R-PKS	PFUR-FC_08573	KS-AT_DH-ER-KR-ACP	IAIIGMGCRLPGNATSLENFWELLIHGRNGWSEVPPERWNATAYYHPSGERKGTTFVPAGIRMEDLLGSKTSCFVGDFSSRDFEINMNKDTENSAMLQLSGNTMSIISNRISYFFDLQGPSMTVDTACSSGLVALHLACQSIRSGESNMAIVAGVNLMQSPDMTMALDALHLLSPDGKSYAFDSRANGYGRGEGFAVLILKPENAAIRDNDTVRATIRGSGCNHDGKTRGLHLPSADAQEALIRETYARAGLDMKDTAYCEAHGPGTAAGDPLEAKALAATLGKARESTSPLMIGSVKTNIGHLEGAAGLASVIKTVLALERGVIPPSVNFKTPTPRIPFASNNLEVVITEPKDWPEGVRRASVNSFGFGGTNSHVILEAA	polyketide synthase	PKS_KS; PKS_AT; itr_KS	-	-	PFUR-FC_08563;PFUR-FC_08564;PFUR-FC_08565;PFUR-FC_08566;PFUR-FC_08567;PFUR-FC_08568;PFUR-FC_08569;PFUR-FC_08570;PFUR-FC_08571;PFUR-FC_08572;PFUR-FC_08573;PFUR-FC_08574;PFUR-FC_08575;PFUR-FC_08576;PFUR-FC_08577;PFUR-FC_08578;PFUR-FC_08579;PFUR-FC_08580;PFUR-FC_08581;PFUR-FC_08582;PFUR-FC_08583;PFUR-FC_08584

## Sheet: Table S4
Table S4. Functional Annotation of Evernia prunastri Cluster Genes
SeqName	Tags	Description	Length	#Hits	e-Value	sim mean	#GO	GO IDs	GO Names	Enzyme Codes	Enzyme Names	InterPro IDs	InterPro GO IDs	InterPro GO Names
EPRU-FC_00056	[INTERPRO, BLASTED, MAPPED]	UMTA methyltransferase family protein	299	20	2.12441e-52	52,59	6	F:GO:0003674; C:GO:0005575; P:GO:0008150; F:GO:0008168; F:GO:0016740; P:GO:0032259	F:molecular_function; C:cellular_component; P:biological_process; F:methyltransferase activity; F:transferase activity; P:methylation			no IPS match	no IPS match	no IPS match
EPRU-FC_00057	[INTERPRO, BLASTED, MAPPED]	Alpha/beta hydrolase fold-1	304	20	1.5615e-69	57,99	1	F:GO:0016787	F:hydrolase activity			IPR000073 (PFAM)	no GO terms	no GO terms
EPRU-FC_00058	[INTERPRO, BLASTED, MAPPED]	hypothetical protein IQ06DRAFT_245921	224	20	1.01168e-53	60,95	3	C:GO:0016020; C:GO:0016021; P:GO:0043386	C:membrane; C:integral component of membrane; P:mycotoxin biosynthetic process			IPR021765 (PFAM)	P:GO:0043386	P:mycotoxin biosynthetic process
EPRU-FC_00059	[INTERPRO, BLASTED, MAPPED]	tat pathway signal sequence	205	20	4.59158e-21	52,24	3	C:GO:0016020; C:GO:0016021; P:GO:0043386	C:membrane; C:integral component of membrane; P:mycotoxin biosynthetic process			IPR021765 (PFAM)	P:GO:0043386	P:mycotoxin biosynthetic process
EPRU-FC_00060	[INTERPRO, BLASTED, MAPPED]	YadA-like C-terminal region	147	20	1.43018e-16	51,41	2	P:GO:0009409; P:GO:0009631	P:response to cold; P:cold acclimation			no IPS match	no IPS match	no IPS match
EPRU-FC_00061	[INTERPRO, BLASTED, MAPPED, ANNOTATED]	probable mfs-multidrug-resistance transporter	548	20	0	79,48	2	C:GO:0016021; P:GO:0055085	C:integral component of membrane; P:transmembrane transport			IPR011701 (PFAM)	C:GO:0016021; P:GO:0055085	C:integral component of membrane; P:transmembrane transport
EPRU-FC_00062	[INTERPRO, BLASTED, MAPPED, ANNOTATED]	terpene synthase metal binding domain protein	392	20	6.08272e-103	64,98	1	F:GO:0003824	F:catalytic activity			IPR005630 (PFAM)	F:GO:0000287; F:GO:0010333; F:GO:0016829	F:magnesium ion binding; F:terpene synthase activity; F:lyase activity
EPRU-FC_00063	[INTERPRO, BLASTED, MAPPED, ANNOTATED]	cytochrome P450	471	20	7.74737e-141	60,05	2	F:GO:0005488; F:GO:0016491	F:binding; F:oxidoreductase activity			IPR001128 (PFAM)	F:GO:0005506; F:GO:0016705; F:GO:0020037; P:GO:0055114	F:iron ion binding; F:oxidoreductase activity, acting on paired donors, with incorporation or reduction of molecular oxygen; F:heme binding; P:oxidation-reduction process
EPRU-FC_00064	[INTERPRO, BLASTED, MAPPED]	NAD(P)-binding protein	225	20	4.37491e-41	61,08	2	F:GO:0016491; P:GO:0055114	F:oxidoreductase activity; P:oxidation-reduction process			IPR002347 (PFAM)	no GO terms	no GO terms
EPRU-FC_00065	[INTERPRO, BLASTED, MAPPED]	predicted protein	508	20	3.76293e-23	45,83	10	F:GO:0000978; F:GO:0000981; F:GO:0001077; F:GO:0003677; C:GO:0005634; P:GO:0006355; P:GO:0006357; P:GO:0006366; F:GO:0008270; P:GO:0061414	F:RNA polymerase II proximal promoter sequence-specific DNA binding; F:RNA polymerase II transcription factor activity, sequence-specific DNA binding; F:transcriptional activator activity, RNA polymerase II proximal promoter sequence-specific DNA binding; F:DNA binding; C:nucleus; P:regulation of transcription, DNA-templated; P:regulation of transcription by RNA polymerase II; P:transcription by …			IPR001138 (PFAM)	F:GO:0000981; C:GO:0005634; P:GO:0006355; F:GO:0008270	F:RNA polymerase II transcription factor activity, sequence-specific DNA binding; C:nucleus; P:regulation of transcription, DNA-templated; F:zinc ion binding
EPRU-FC_00066	[INTERPRO, BLASTED, MAPPED]	putative 2og-fe oxygenase superfamily protein	661	20	1.63342e-105	58,69	5	F:GO:0003674; C:GO:0005575; P:GO:0008150; F:GO:0016491; P:GO:0055114	F:molecular_function; C:cellular_component; P:biological_process; F:oxidoreductase activity; P:oxidation-reduction process			IPR005123 (PFAM)	F:GO:0016491; P:GO:0055114	F:oxidoreductase activity; P:oxidation-reduction process
EPRU-FC_00143	[INTERPRO, BLASTED, MAPPED, ANNOTATED]	related to QDE3 protein (involved in gene silencing)	795	20	0	64,38	3	F:GO:0016787; F:GO:0097159; F:GO:1901363	F:hydrolase activity; F:organic cyclic compound binding; F:heterocyclic compound binding			IPR001650 (PFAM); IPR011545 (PFAM)	F:GO:0003676; F:GO:0005524	F:nucleic acid binding; F:ATP binding
EPRU-FC_00144	[INTERPRO, BLASTED, MAPPED]	Ankyrin repeat-containing protein	797	20	1.25413e-67	43,81	16	F:GO:0000981; F:GO:0003677; F:GO:0003824; F:GO:0004553; F:GO:0004557; C:GO:0005634; P:GO:0005975; P:GO:0006351; P:GO:0006355; P:GO:0006357; P:GO:0008152; F:GO:0008270; F:GO:0016787; F:GO:0016798; F:GO:0046872; F:GO:0052692	F:RNA polymerase II transcription factor activity, sequence-specific DNA binding; F:DNA binding; F:catalytic activity; F:hydrolase activity, hydrolyzing O-glycosyl compounds; F:alpha-galactosidase activity; C:nucleus; P:carbohydrate metabolic process; P:transcription, DNA-templated; P:regulation of transcription, DNA-templated; P:regulation of transcription by RNA polymerase II; P:metabolic proce…			IPR020683 (PFAM); IPR002110 (PFAM)	F:GO:0005515	F:protein binding
EPRU-FC_00145	[INTERPRO, BLASTED, MAPPED]	GNAT family acetyltransferase	244	20	1.34671e-57	58,82	4	C:GO:0005575; P:GO:0008150; F:GO:0016740; F:GO:0016746	C:cellular_component; P:biological_process; F:transferase activity; F:transferase activity, transferring acyl groups			IPR000182 (PFAM)	no GO terms	no GO terms
EPRU-FC_00146	[INTERPRO, BLASTED, MAPPED, ANNOTATED]	Amino acid/polyamine transporter I	540	20	0	72,06	1	C:GO:0016020	C:membrane			IPR002293 (PFAM)	C:GO:0016020; F:GO:0022857; P:GO:0055085	C:membrane; F:transmembrane transporter activity; P:transmembrane transport
EPRU-FC_00147	[INTERPRO, BLASTED, MAPPED]	putative 1-aminocyclopropane-1-carboxylate oxidase	238	20	1.0571e-68	66,32	4	C:GO:0005575; F:GO:0016491; F:GO:0046872; P:GO:0055114	C:cellular_component; F:oxidoreductase activity; F:metal ion binding; P:oxidation-reduction process			IPR005123 (PFAM)	F:GO:0016491; P:GO:0055114	F:oxidoreductase activity; P:oxidation-reduction process
EPRU-FC_00148	[INTERPRO, BLASTED, MAPPED]	putative integral membrane protein	324	20	1.52779e-78	54,1	2	C:GO:0016020; C:GO:0016021	C:membrane; C:integral component of membrane			no IPS match	no IPS match	no IPS match
EPRU-FC_00149	[INTERPRO, BLASTED]	hypothetical protein	147	1	694601	41,18						no IPS match	no IPS match	no IPS match
EPRU-FC_00150	[INTERPRO, BLASTED, MAPPED]	FAD/NAD(P)-binding domain-containing protein	582	20	0	65,31	5	F:GO:0004499; F:GO:0016491; F:GO:0050660; F:GO:0050661; P:GO:0055114	F:N,N-dimethylaniline monooxygenase activity; F:oxidoreductase activity; F:flavin adenine dinucleotide binding; F:NADP binding; P:oxidation-reduction process			PF13450 (PFAM); IPR020946 (PFAM)	F:GO:0004499; F:GO:0050660; F:GO:0050661; P:GO:0055114	F:N,N-dimethylaniline monooxygenase activity; F:flavin adenine dinucleotide binding; F:NADP binding; P:oxidation-reduction process
EPRU-FC_00151	[INTERPRO, BLASTED]	putative sesquiterpene cyclase protein	418	20	3.58711e-106	58,9						no IPS match	no IPS match	no IPS match
EPRU-FC_00152	[INTERPRO, BLASTED, MAPPED]	Zn2/Cys6 DNA-binding protein	595	20	5.60036e-79	46,47	11	F:GO:0000981; F:GO:0003677; F:GO:0003830; F:GO:0004553; C:GO:0005634; P:GO:0005975; P:GO:0006355; P:GO:0006357; P:GO:0006487; F:GO:0008270; C:GO:0016020	F:RNA polymerase II transcription factor activity, sequence-specific DNA binding; F:DNA binding; F:beta-1,4-mannosylglycoprotein 4-beta-N-acetylglucosaminyltransferase activity; F:hydrolase activity, hydrolyzing O-glycosyl compounds; C:nucleus; P:carbohydrate metabolic process; P:regulation of transcription, DNA-templated; P:regulation of transcription by RNA polymerase II; P:protein N-linked gly…			IPR001138 (PFAM); IPR021858 (PFAM)	F:GO:0000981; C:GO:0005634; P:GO:0006355; F:GO:0008270	F:RNA polymerase II transcription factor activity, sequence-specific DNA binding; C:nucleus; P:regulation of transcription, DNA-templated; F:zinc ion binding
EPRU-FC_00153	[INTERPRO, BLASTED, MAPPED]	glutathione-dependent formaldehyde-activating enzyme	140	20	2.49173e-47	55,78	2	P:GO:0008152; F:GO:0016846	P:metabolic process; F:carbon-sulfur lyase activity			IPR006913 (PFAM)	P:GO:0008152; F:GO:0016846	P:metabolic process; F:carbon-sulfur lyase activity
EPRU-FC_00154	[INTERPRO, BLASTED, MAPPED]	glycosyltransferase family 25 protein	314	20	1.90521e-56	56,74	3	C:GO:0016020; C:GO:0016021; F:GO:0016740	C:membrane; C:integral component of membrane; F:transferase activity			no IPS match	no IPS match	no IPS match
EPRU-FC_00155	[INTERPRO, BLASTED, MAPPED]	putative ef-hand calcium-binding domain protein	253	20	4.33016e-49	56,82	1	F:GO:0016787	F:hydrolase activity			IPR005645 (PFAM)	no GO terms	no GO terms
EPRU-FC_00156	[INTERPRO, BLASTED, MAPPED, ANNOTATED]	Acyl transferase/acyl hydrolase/lysophospholipase	2497	20	0	56,84	1	F:GO:0003824	F:catalytic activity			IPR014031 (PFAM); IPR009081 (PFAM); IPR020807 (PFAM); IPR014043 (PFAM); IPR032821 (PFAM); IPR013217 (PFAM); IPR013149 (PFAM); IPR013968 (PFAM); IPR014030 (PFAM)	P:GO:0055114	P:oxidation-reduction process
EPRU-FC_00157	[INTERPRO, BLASTED, MAPPED]	phenol hydroxylase	155	20	1.05483e-29	64,15	3	F:GO:0004497; P:GO:0055114; F:GO:0071949	F:monooxygenase activity; P:oxidation-reduction process; F:FAD binding			IPR012941 (PFAM)	no GO terms	no GO terms
EPRU-FC_00158	[INTERPRO, BLASTED, MAPPED]	O-methyltransferase	220	20	1.83813e-51	60,49	4	F:GO:0008168; F:GO:0008171; F:GO:0016740; P:GO:0032259	F:methyltransferase activity; F:O-methyltransferase activity; F:transferase activity; P:methylation			IPR001077 (PFAM)	F:GO:0008171	F:O-methyltransferase activity
EPRU-FC_00159	[INTERPRO, BLASTED, MAPPED, ANNOTATED]	phosphatidyl inositol-specific phospholipase C	151	20	1.40902e-13	63,19	5	F:GO:0004435; F:GO:0004871; C:GO:0005622; P:GO:0016042; P:GO:0035556	F:phosphatidylinositol phospholipase C activity; F:signal transducer activity; C:intracellular; P:lipid catabolic process; P:intracellular signal transduction	EC:3.1.4.11; EC:3.1.4.3	Phosphoinositide phospholipase C; Phospholipase C	IPR000909 (PFAM)	no GO terms	no GO terms
EPRU-FC_00160	[INTERPRO, BLASTED, MAPPED, ANNOTATED]	1-phosphatidylinositol-4,5-bisphosphate phosphodiesterase delta 1	444	20	5.63483e-169	66,66	3	P:GO:0006629; P:GO:0007165; F:GO:0008081	P:lipid metabolic process; P:signal transduction; F:phosphoric diester hydrolase activity			IPR001711 (PFAM); IPR000909 (PFAM)	F:GO:0004435; P:GO:0006629; P:GO:0007165; P:GO:0035556	F:phosphatidylinositol phospholipase C activity; P:lipid metabolic process; P:signal transduction; P:intracellular signal transduction
EPRU-FC_00161	[INTERPRO, BLASTED, MAPPED]	zinc finger transcription factor ace1	86	20	1.11527	58,38	6	F:GO:0000981; F:GO:0003676; C:GO:0005634; P:GO:0006355; P:GO:0006357; F:GO:0008270	F:RNA polymerase II transcription factor activity, sequence-specific DNA binding; F:nucleic acid binding; C:nucleus; P:regulation of transcription, DNA-templated; P:regulation of transcription by RNA polymerase II; F:zinc ion binding			no IPS match	no IPS match	no IPS match
EPRU-FC_00162	[INTERPRO, BLASTED]	predicted protein	653	20	7.0736e-142	51,23						no IPS match	no IPS match	no IPS match
EPRU-FC_00460	[INTERPRO, BLASTED]	Cupin domain-containing protein	331	20	1.27438e-79	85,31						IPR013096 (PFAM)	no GO terms	no GO terms
EPRU-FC_00461	[INTERPRO, BLASTED, MAPPED, ANNOTATED]	rab geranylgeranyl transferase escort protein	565	20	0	61,84	2	F:GO:0003824; P:GO:0009987	F:catalytic activity; P:cellular process			IPR018203 (PFAM)	F:GO:0005092; P:GO:0007264	F:GDP-dissociation inhibitor activity; P:small GTPase mediated signal transduction
EPRU-FC_00462	[INTERPRO, BLASTED, MAPPED]	FAD binding domain-containing protein	256	20	5.21912e-17	45,15	5	F:GO:0004177; P:GO:0006508; C:GO:0016020; C:GO:0016021; F:GO:0016787	F:aminopeptidase activity; P:proteolysis; C:membrane; C:integral component of membrane; F:hydrolase activity			IPR000073 (PFAM)	no GO terms	no GO terms
EPRU-FC_00463	[INTERPRO, BLASTED, MAPPED, ANNOTATED]	MFS general substrate transporter	669	20	0	77,6	2	C:GO:0016021; P:GO:0055085	C:integral component of membrane; P:transmembrane transport			IPR011701 (PFAM)	C:GO:0016021; P:GO:0055085	C:integral component of membrane; P:transmembrane transport
EPRU-FC_00464	[INTERPRO, BLASTED, MAPPED, ANNOTATED]	uncharacterized protein PAC_04764	708	20	0	62,27	2	P:GO:0006355; F:GO:0046872	P:regulation of transcription, DNA-templated; F:metal ion binding			no IPS match	no IPS match	no IPS match
EPRU-FC_00465	[INTERPRO, BLASTED, MAPPED, ANNOTATED]	cytochrome P450	504	20	0	73,69	6	F:GO:0004497; F:GO:0005506; C:GO:0016020; F:GO:0016705; F:GO:0020037; P:GO:0055114	F:monooxygenase activity; F:iron ion binding; C:membrane; F:oxidoreductase activity, acting on paired donors, with incorporation or reduction of molecular oxygen; F:heme binding; P:oxidation-reduction process			IPR001128 (PFAM)	F:GO:0005506; F:GO:0016705; F:GO:0020037; P:GO:0055114	F:iron ion binding; F:oxidoreductase activity, acting on paired donors, with incorporation or reduction of molecular oxygen; F:heme binding; P:oxidation-reduction process
EPRU-FC_00466	[INTERPRO, BLASTED, MAPPED, ANNOTATED]	related to cytochrome P450 monooxigenase	529	20	1.66677e-145	61,11	2	F:GO:0016491; F:GO:0046872	F:oxidoreductase activity; F:metal ion binding			IPR001128 (PFAM)	F:GO:0005506; F:GO:0016705; F:GO:0020037; P:GO:0055114	F:iron ion binding; F:oxidoreductase activity, acting on paired donors, with incorporation or reduction of molecular oxygen; F:heme binding; P:oxidation-reduction process
EPRU-FC_00467	[INTERPRO, BLASTED, MAPPED]	short-chain dehydrogenase/reductase	382	20	1.02337e-84	61,63	1	C:GO:0005575	C:cellular_component			IPR002347 (PFAM)	no GO terms	no GO terms
EPRU-FC_00468	[INTERPRO, BLASTED, MAPPED, ANNOTATED]	hybrid PKS/NRPS enzyme, putative	3983	20	0	68,53	2	P:GO:0008152; F:GO:0016740	P:metabolic process; F:transferase activity			IPR000873 (PFAM); IPR032821 (PFAM); IPR013968 (PFAM); IPR014043 (PFAM); IPR014031 (PFAM); IPR009081 (PFAM); IPR013120 (PFAM); IPR001242 (PFAM); IPR014030 (PFAM); IPR020807 (PFAM); IPR013217 (PFAM)	F:GO:0003824; P:GO:0008152	F:catalytic activity; P:metabolic process
EPRU-FC_00469	[INTERPRO, BLASTED, MAPPED, ANNOTATED]	Alcohol dehydrogenase, putative	365	20	1.11023e-164	74,11	4	C:GO:0016020; F:GO:0016705; F:GO:0097159; F:GO:1901363	C:membrane; F:oxidoreductase activity, acting on paired donors, with incorporation or reduction of molecular oxygen; F:organic cyclic compound binding; F:heterocyclic compound binding			IPR013149 (PFAM)	P:GO:0055114	P:oxidation-reduction process
EPRU-FC_00470	[INTERPRO, BLASTED, MAPPED, ANNOTATED]	cytochrome P450	508	20	0	67,88	3	C:GO:0016020; F:GO:0016491; F:GO:0046872	C:membrane; F:oxidoreductase activity; F:metal ion binding			IPR001128 (PFAM)	F:GO:0005506; F:GO:0016705; F:GO:0020037; P:GO:0055114	F:iron ion binding; F:oxidoreductase activity, acting on paired donors, with incorporation or reduction of molecular oxygen; F:heme binding; P:oxidation-reduction process
EPRU-FC_00471	[INTERPRO, BLASTED, MAPPED]	anoctamin-1 isoform X4	447	20	0,0911383	44,88	7	C:GO:0005886; C:GO:0016020; C:GO:0016021; P:GO:0034605; P:GO:0035774; F:GO:0046983; P:GO:1902476	C:plasma membrane; C:membrane; C:integral component of membrane; P:cellular response to heat; P:positive regulation of insulin secretion involved in cellular response to glucose stimulus; F:protein dimerization activity; P:chloride transmembrane transport			no IPS match	no IPS match	no IPS match
EPRU-FC_00472	[INTERPRO, BLASTED]	predicted protein	255	20	1.92018e-29	52,07						IPR029526 (PFAM)	no GO terms	no GO terms
EPRU-FC_00473	[INTERPRO, BLASTED]	cupin 2 domain-containing protein	173	20	5.15109e-51	66,52						IPR013096 (PFAM)	no GO terms	no GO terms
EPRU-FC_00474	[INTERPRO, BLASTED, MAPPED, ANNOTATED]	FAD binding domain-containing protein	664	20	1.29161e-60	66,84	2	C:GO:0016020; F:GO:0016491	C:membrane; F:oxidoreductase activity			IPR006094 (PFAM)	F:GO:0016491; F:GO:0050660; P:GO:0055114	F:oxidoreductase activity; F:flavin adenine dinucleotide binding; P:oxidation-reduction process
EPRU-FC_00475	[INTERPRO, BLASTED, MAPPED]	acetyl-CoA synthetase-like protein	531	20	1.65561e-45	45,3	8	F:GO:0003824; F:GO:0004180; P:GO:0006508; P:GO:0008152; C:GO:0016020; C:GO:0016021; F:GO:0016874; F:GO:0031177	F:catalytic activity; F:carboxypeptidase activity; P:proteolysis; P:metabolic process; C:membrane; C:integral component of membrane; F:ligase activity; F:phosphopantetheine binding			IPR001242 (PFAM)	no GO terms	no GO terms
EPRU-FC_00476	[INTERPRO, BLASTED, MAPPED]	Glycosyl transferase, family 2	640	20	7.43235e-79	51,12	3	C:GO:0016020; C:GO:0016021; F:GO:0016740	C:membrane; C:integral component of membrane; F:transferase activity			PF13641 (PFAM)	no GO terms	no GO terms
EPRU-FC_00477	[INTERPRO, BLASTED, MAPPED]	2-dehydropantoate 2-reductase	349	20	7.05375e-51	51,95	7	C:GO:0005737; F:GO:0008677; P:GO:0015940; C:GO:0016020; C:GO:0016021; F:GO:0016491; P:GO:0055114	C:cytoplasm; F:2-dehydropantoate 2-reductase activity; P:pantothenate biosynthetic process; C:membrane; C:integral component of membrane; F:oxidoreductase activity; P:oxidation-reduction process			IPR013332 (PFAM); IPR013752 (PFAM)	no GO terms	no GO terms
EPRU-FC_00478	[INTERPRO, BLASTED, MAPPED, ANNOTATED]	putative non-ribosomal peptide synthase	973	20	0	57,58	1	F:GO:0003824	F:catalytic activity			IPR001031 (PFAM); IPR009081 (PFAM); IPR000873 (PFAM)	F:GO:0003824; P:GO:0008152; P:GO:0009058; F:GO:0016788	F:catalytic activity; P:metabolic process; P:biosynthetic process; F:hydrolase activity, acting on ester bonds
EPRU-FC_00479	[INTERPRO, BLASTED, MAPPED, ANNOTATED]	fatty acid synthase beta subunit dehydratase	492	20	0	72,01	2	F:GO:0004312; P:GO:0008152	F:fatty acid synthase activity; P:metabolic process	EC:2.3.1.85	Fatty-acid synthase	IPR002539 (PFAM); IPR014043 (PFAM)	no GO terms	no GO terms
EPRU-FC_00480	[INTERPRO, BLASTED, MAPPED]	dimeric dihydrodiol dehydrogenase, putative	378	20	2.95922e-85	56,41	3	P:GO:0008152; F:GO:0016491; P:GO:0055114	P:metabolic process; F:oxidoreductase activity; P:oxidation-reduction process			IPR000683 (PFAM)	F:GO:0016491	F:oxidoreductase activity
EPRU-FC_00481	[INTERPRO, BLASTED]	NAD(P)-binding protein	264	20	3.80232e-156	84,35						IPR002347 (PFAM)	no GO terms	no GO terms
EPRU-FC_00482	[INTERPRO, BLASTED, MAPPED]	Killer toxin, Kp4	292	20	0.0177156	48,83	3	F:GO:0003674; C:GO:0005576; P:GO:0009405	F:molecular_function; C:extracellular region; P:pathogenesis			IPR015131 (PFAM)	C:GO:0005576; P:GO:0009405	C:extracellular region; P:pathogenesis
EPRU-FC_00483	[INTERPRO, BLASTED]	period circadian protein homolog 2	381	2	231632	46,48						IPR015131 (PFAM)	C:GO:0005576; P:GO:0009405	C:extracellular region; P:pathogenesis
EPRU-FC_01150	[INTERPRO, BLASTED, MAPPED]	transposase IS4 domain-containing protein	306	20	5.13646e-51	52,23	7	F:GO:0003676; C:GO:0005576; P:GO:0006139; F:GO:0008408; F:GO:0016829; F:GO:0030570; P:GO:0090305	F:nucleic acid binding; C:extracellular region; P:nucleobase-containing compound metabolic process; F:3'-5' exonuclease activity; F:lyase activity; F:pectate lyase activity; P:nucleic acid phosphodiester bond hydrolysis			IPR029526 (PFAM)	no GO terms	no GO terms
EPRU-FC_01151	[INTERPRO, BLASTED]	Short chain dehydrogenase	304	20	2.63837e-73	62,17						IPR002347 (PFAM)	no GO terms	no GO terms
EPRU-FC_01152	[INTERPRO, BLASTED, MAPPED]	Magnesium transport protein CorA, transmembrane region	474	20	3.12228e-23	56,29	5	C:GO:0016020; C:GO:0016021; P:GO:0030001; F:GO:0046873; P:GO:0055085	C:membrane; C:integral component of membrane; P:metal ion transport; F:metal ion transmembrane transporter activity; P:transmembrane transport			IPR002523 (PFAM)	C:GO:0016020; P:GO:0030001; F:GO:0046873; P:GO:0055085	C:membrane; P:metal ion transport; F:metal ion transmembrane transporter activity; P:transmembrane transport
EPRU-FC_01153	[INTERPRO, BLASTED, MAPPED]	terpene synthase metal binding domain protein	363	20	3.66273e-78	61,79	8	F:GO:0000287; F:GO:0003674; F:GO:0003824; C:GO:0005575; P:GO:0008150; P:GO:0009116; F:GO:0010333; F:GO:0016829	F:magnesium ion binding; F:molecular_function; F:catalytic activity; C:cellular_component; P:biological_process; P:nucleoside metabolic process; F:terpene synthase activity; F:lyase activity			IPR005630 (PFAM)	F:GO:0000287; F:GO:0010333; F:GO:0016829	F:magnesium ion binding; F:terpene synthase activity; F:lyase activity
EPRU-FC_01154	[INTERPRO, BLASTED, MAPPED]	pre-rRNA-processing protein ESF1	749	20	0	68,82	4	F:GO:0003674; C:GO:0005575; C:GO:0005634; P:GO:0008150	F:molecular_function; C:cellular_component; C:nucleus; P:biological_process			IPR012580 (PFAM)	C:GO:0005634	C:nucleus
EPRU-FC_01155	[INTERPRO, BLASTED, MAPPED, ANNOTATED]	histone acetyltransferase esa1	540	20	0	75,4	6	F:GO:0004402; P:GO:0006355; P:GO:0006401; P:GO:0016573; C:GO:0032299; C:GO:0035267	F:histone acetyltransferase activity; P:regulation of transcription, DNA-templated; P:RNA catabolic process; P:histone acetylation; C:ribonuclease H2 complex; C:NuA4 histone acetyltransferase complex	EC:2.3.1.48	Histone acetyltransferase	IPR002717 (PFAM); IPR025995 (PFAM)	F:GO:0004402; P:GO:0006355; P:GO:0016573	F:histone acetyltransferase activity; P:regulation of transcription, DNA-templated; P:histone acetylation
EPRU-FC_01156	[INTERPRO, BLASTED]	CTLH domain-containing protein	226	20	2.06324e-99	82,27						IPR024964 (PFAM)	no GO terms	no GO terms
EPRU-FC_01157	[INTERPRO, BLASTED, MAPPED, ANNOTATED]	uridine-cytidine kinase-like protein-like 1	442	20	0	82,34	6	F:GO:0004849; F:GO:0005524; P:GO:0016310; F:GO:0016787; P:GO:0044206; P:GO:0044211	F:uridine kinase activity; F:ATP binding; P:phosphorylation; F:hydrolase activity; P:UMP salvage; P:CTP salvage	EC:2.7.1.48	Uridine kinase	PF14681 (PFAM); IPR006083 (PFAM)	F:GO:0005524; P:GO:0008152; F:GO:0016301	F:ATP binding; P:metabolic process; F:kinase activity
EPRU-FC_01158	[INTERPRO, BLASTED, MAPPED]	TonB-dependent receptor	406	20	2.73917e-48	46,64	10	F:GO:0003684; P:GO:0006281; C:GO:0009279; F:GO:0015232; P:GO:0015886; C:GO:0016020; C:GO:0016021; C:GO:0019867; F:GO:0022857; P:GO:0055085	F:damaged DNA binding; P:DNA repair; C:cell outer membrane; F:heme transporter activity; P:heme transport; C:membrane; C:integral component of membrane; C:outer membrane; F:transmembrane transporter activity; P:transmembrane transport			no IPS match	no IPS match	no IPS match
EPRU-FC_01353	[INTERPRO, BLASTED, MAPPED]	RNA-directed RNA polymerase	1474	20	0	49,84	5	P:GO:0001172; F:GO:0003723; F:GO:0003968; F:GO:0016740; F:GO:0016779	P:transcription, RNA-templated; F:RNA binding; F:RNA-directed 5'-3' RNA polymerase activity; F:transferase activity; F:nucleotidyltransferase activity			IPR007855 (PFAM)	F:GO:0003968	F:RNA-directed 5'-3' RNA polymerase activity
EPRU-FC_01354	[INTERPRO, BLASTED, MAPPED, ANNOTATED]	inosine monophosphate dehydrogenase	361	20	0	88,19	3	F:GO:0018580; F:GO:0051213; P:GO:0055114	F:nitronate monooxygenase activity; F:dioxygenase activity; P:oxidation-reduction process	EC:1.13.12.16; EC:1.13.12	Nitronate monooxygenase; Acting on single donors with incorporation of molecular oxygen (oxygenases). The oxygen incorporated need not be derived from O(2)	IPR004136 (PFAM)	F:GO:0018580; P:GO:0055114	F:nitronate monooxygenase activity; P:oxidation-reduction process
EPRU-FC_01355	[INTERPRO, BLASTED]	MULTISPECIES: hypothetical protein	176	1	710429	54,17						no IPS match	no IPS match	no IPS match
EPRU-FC_01356	[INTERPRO, BLASTED, MAPPED]	DNA damage repair protein (Rad9), putative	1449	20	0	49,12	7	F:GO:0000213; F:GO:0003676; F:GO:0004518; P:GO:0006388; P:GO:0090305; P:GO:0090501; P:GO:0090502	F:tRNA-intron endonuclease activity; F:nucleic acid binding; F:nuclease activity; P:tRNA splicing, via endonucleolytic cleavage and ligation; P:nucleic acid phosphodiester bond hydrolysis; P:RNA phosphodiester bond hydrolysis; P:RNA phosphodiester bond hydrolysis, endonucleolytic			IPR013914 (PFAM); IPR001357 (PFAM)	no GO terms	no GO terms
EPRU-FC_01357	[INTERPRO, BLASTED, MAPPED]	Terpene synthase metal binding domain protein	381	20	1.11648e-79	58,45	8	F:GO:0000287; F:GO:0003674; F:GO:0003824; C:GO:0005575; P:GO:0008150; P:GO:0009116; F:GO:0010333; F:GO:0016829	F:magnesium ion binding; F:molecular_function; F:catalytic activity; C:cellular_component; P:biological_process; P:nucleoside metabolic process; F:terpene synthase activity; F:lyase activity			no IPS match	no IPS match	no IPS match
EPRU-FC_01358	[INTERPRO, BLASTED]	predicted protein	114	20	2.05841e-16	58,05						no IPS match	no IPS match	no IPS match
EPRU-FC_01359	[INTERPRO, BLASTED, MAPPED]	Phosphocholine transferase AnkX	361	20	1.82615e-18	50,54	4	P:GO:0007165; C:GO:0016020; C:GO:0016021; F:GO:0016740	P:signal transduction; C:membrane; C:integral component of membrane; F:transferase activity			PF13857 (PFAM); IPR020683 (PFAM)	no GO terms	no GO terms
EPRU-FC_01360	[INTERPRO, BLASTED, MAPPED]	Ankyrin repeat domain-containing protein 50	666	20	3.6396e-99	47,13	7	F:GO:0004190; C:GO:0005737; P:GO:0006508; F:GO:0008270; C:GO:0016020; C:GO:0016021; F:GO:0030507	F:aspartic-type endopeptidase activity; C:cytoplasm; P:proteolysis; F:zinc ion binding; C:membrane; C:integral component of membrane; F:spectrin binding			no IPS match	no IPS match	no IPS match
EPRU-FC_01361	[INTERPRO, BLASTED, MAPPED]	ornithine carbamoyltransferase	174	15	0,2484	47,98	16	F:GO:0003824; F:GO:0004585; C:GO:0005737; P:GO:0006520; P:GO:0006591; P:GO:0006886; P:GO:0006888; P:GO:0008152; F:GO:0008270; P:GO:0015031; P:GO:0015762; F:GO:0016597; F:GO:0016740; F:GO:0016743; C:GO:0030127; C:GO:0043190	F:catalytic activity; F:ornithine carbamoyltransferase activity; C:cytoplasm; P:cellular amino acid metabolic process; P:ornithine metabolic process; P:intracellular protein transport; P:ER to Golgi vesicle-mediated transport; P:metabolic process; F:zinc ion binding; P:protein transport; P:rhamnose transmembrane transport; F:amino acid binding; F:transferase activity; F:carboxyl- or carbamoyltran…			no IPS match	no IPS match	no IPS match
EPRU-FC_01362	[INTERPRO, BLASTED, MAPPED]	small monomeric GTPase (Gtr1), putative	342	20	2.71035e-132	74,04	1	F:GO:0005525	F:GTP binding			IPR006762 (PFAM)	F:GO:0005525	F:GTP binding
EPRU-FC_01364	[INTERPRO, BLASTED, MAPPED]	conserved fungal protein	498	20	0	82,01	2	F:GO:0003674; C:GO:0005575	F:molecular_function; C:cellular_component			IPR012469 (PFAM)	no GO terms	no GO terms
EPRU-FC_01365	[INTERPRO, NO-BLAST]	---NA---	183									no IPS match	no IPS match	no IPS match
EPRU-FC_01366	[INTERPRO, BLASTED, MAPPED]	UBA/TS-N domain-containing protein	941	20	0	59,31	2	F:GO:0003746; P:GO:0006414	F:translation elongation factor activity; P:translational elongation			no IPS match	no IPS match	no IPS match
EPRU-FC_01367	[INTERPRO, BLASTED, MAPPED]	putative toxin biosynthesis protein	452	20	3.25782e-80	48	2	C:GO:0016020; C:GO:0016021	C:membrane; C:integral component of membrane			IPR032805 (PFAM)	no GO terms	no GO terms
EPRU-FC_01368	[INTERPRO, BLASTED, MAPPED]	Transposable element Tcb2 transposase	407	20	4.23209e-37	49,24	4	F:GO:0003676; F:GO:0003677; P:GO:0006313; P:GO:0015074	F:nucleic acid binding; F:DNA binding; P:transposition, DNA-mediated; P:DNA integration			IPR038717 (PFAM); IPR002492 (PFAM)	F:GO:0003677; P:GO:0006313; P:GO:0015074	F:DNA binding; P:transposition, DNA-mediated; P:DNA integration
EPRU-FC_01369	[INTERPRO, BLASTED, MAPPED]	polyketide synthetase	4327	20	0	59,99	7	F:GO:0003824; P:GO:0008152; C:GO:0016020; C:GO:0016021; F:GO:0016740; F:GO:0031177; P:GO:0055085	F:catalytic activity; P:metabolic process; C:membrane; C:integral component of membrane; F:transferase activity; F:phosphopantetheine binding; P:transmembrane transport			IPR014030 (PFAM); IPR032821 (PFAM); IPR013968 (PFAM); IPR013217 (PFAM); IPR014031 (PFAM); IPR001242 (PFAM); IPR014043 (PFAM); IPR013120 (PFAM); IPR009081 (PFAM); IPR000873 (PFAM); IPR020807 (PFAM)	F:GO:0003824; P:GO:0008152	F:catalytic activity; P:metabolic process
EPRU-FC_01370	[INTERPRO, BLASTED, MAPPED]	glycosyltransferase family 69 protein	504	20	0	70,54	2	F:GO:0016740; F:GO:0016757	F:transferase activity; F:transferase activity, transferring glycosyl groups			IPR021047 (PFAM)	no GO terms	no GO terms
EPRU-FC_01371	[INTERPRO, BLASTED, MAPPED, ANNOTATED]	bax Inhibitor family protein	336	20	4.68689e-173	82,33	1	C:GO:0016021	C:integral component of membrane			IPR006214 (PFAM)	no GO terms	no GO terms
EPRU-FC_01372	[INTERPRO, BLASTED]	RNI-like protein	889	20	0	75,4						PF16643 (PFAM); IPR000595 (PFAM)	no GO terms	no GO terms
EPRU-FC_01373	[INTERPRO, BLASTED, MAPPED, ANNOTATED]	related to Structure-specific endonuclease subunit slx4	893	20	8.22966e-144	46,35	1	P:GO:0009987	P:cellular process			IPR018574 (PFAM); IPR017956 (PFAM)	F:GO:0003677; C:GO:0005634; P:GO:0006260; P:GO:0006281; F:GO:0017108; C:GO:0033557	F:DNA binding; C:nucleus; P:DNA replication; P:DNA repair; F:5'-flap endonuclease activity; C:Slx1-Slx4 complex
EPRU-FC_01374	[INTERPRO, BLASTED, MAPPED]	protein cgi121	224	20	6.19848e-70	65,58	1	C:GO:0005634	C:nucleus			IPR013926 (PFAM)	no GO terms	no GO terms
EPRU-FC_01435	[INTERPRO, BLASTED, MAPPED, ANNOTATED]	hmg box protein	354	20	1.59524e-25	63,44	2	F:GO:0097159; F:GO:1901363	F:organic cyclic compound binding; F:heterocyclic compound binding			no IPS match	no IPS match	no IPS match
EPRU-FC_01436	[INTERPRO, BLASTED, MAPPED, ANNOTATED]	Arsenical-resistance protein	390	20	0	84,91	5	F:GO:0015103; F:GO:0015297; P:GO:0015698; C:GO:0016021; P:GO:0055085	F:inorganic anion transmembrane transporter activity; F:antiporter activity; P:inorganic anion transport; C:integral component of membrane; P:transmembrane transport			IPR002657 (PFAM)	C:GO:0016020	C:membrane
EPRU-FC_01437	[INTERPRO, BLASTED]	predicted protein	262	20	1.21831e-22	48,65						no IPS match	no IPS match	no IPS match
EPRU-FC_01438	[INTERPRO, BLASTED, MAPPED, ANNOTATED]	pyrroline-5-carboxylate reductase	339	20	2.98802e-150	80,83	4	F:GO:0004735; C:GO:0016021; P:GO:0055114; P:GO:0055129	F:pyrroline-5-carboxylate reductase activity; C:integral component of membrane; P:oxidation-reduction process; P:L-proline biosynthetic process	EC:1.5.1.2	Pyrroline-5-carboxylate reductase	IPR028939 (PFAM); IPR029036 (PFAM)	no GO terms	no GO terms
EPRU-FC_01439	[INTERPRO, BLASTED, MAPPED]	protein kinase-like (PK-like) protein	365	20	9.82964e-111	57,36	2	F:GO:0016301; P:GO:0016310	F:kinase activity; P:phosphorylation			IPR002575 (PFAM)	no GO terms	no GO terms
EPRU-FC_01440	[INTERPRO, BLASTED]	hypothetical protein	215	1	669332	43,37						no IPS match	no IPS match	no IPS match
EPRU-FC_01441	[INTERPRO, BLASTED, MAPPED]	haloacid dehalogenase	183	19	116729	47,51	7	F:GO:0005096; P:GO:0007165; F:GO:0015321; C:GO:0016020; C:GO:0016021; P:GO:0043547; P:GO:0044341	F:GTPase activator activity; P:signal transduction; F:sodium-dependent phosphate transmembrane transporter activity; C:membrane; C:integral component of membrane; P:positive regulation of GTPase activity; P:sodium-dependent phosphate transport			no IPS match	no IPS match	no IPS match
EPRU-FC_01442	[INTERPRO, BLASTED, MAPPED, ANNOTATED]	cytochrome p450	328	20	1.82014e-144	66,98	5	F:GO:0004497; F:GO:0005506; F:GO:0016705; F:GO:0020037; P:GO:0055114	F:monooxygenase activity; F:iron ion binding; F:oxidoreductase activity, acting on paired donors, with incorporation or reduction of molecular oxygen; F:heme binding; P:oxidation-reduction process			IPR001128 (PFAM)	F:GO:0005506; F:GO:0016705; F:GO:0020037; P:GO:0055114	F:iron ion binding; F:oxidoreductase activity, acting on paired donors, with incorporation or reduction of molecular oxygen; F:heme binding; P:oxidation-reduction process
EPRU-FC_01443	[INTERPRO, BLASTED, MAPPED, ANNOTATED]	cytochrome p450	215	20	2.03753e-90	71,73	6	F:GO:0004497; F:GO:0005506; C:GO:0016020; F:GO:0016705; F:GO:0020037; P:GO:0055114	F:monooxygenase activity; F:iron ion binding; C:membrane; F:oxidoreductase activity, acting on paired donors, with incorporation or reduction of molecular oxygen; F:heme binding; P:oxidation-reduction process			IPR001128 (PFAM)	F:GO:0005506; F:GO:0016705; F:GO:0020037; P:GO:0055114	F:iron ion binding; F:oxidoreductase activity, acting on paired donors, with incorporation or reduction of molecular oxygen; F:heme binding; P:oxidation-reduction process
EPRU-FC_01444	[INTERPRO, BLASTED, MAPPED, ANNOTATED]	chalcone synthase	404	20	0	78,62	2	P:GO:0009058; F:GO:0016747	P:biosynthetic process; F:transferase activity, transferring acyl groups other than amino-acyl groups			IPR001099 (PFAM); IPR012328 (PFAM)	no GO terms	no GO terms
EPRU-FC_01445	[INTERPRO, BLASTED, MAPPED]	hypothetical protein MBM_06496	322	20	3.02541e-90	62,79	2	C:GO:0016020; C:GO:0016021	C:membrane; C:integral component of membrane			no IPS match	no IPS match	no IPS match
EPRU-FC_01446	[INTERPRO, BLASTED, MAPPED]	predicted protein	837	20	4.57805e-49	48,65	6	P:GO:0008152; C:GO:0016020; C:GO:0016021; F:GO:0016491; F:GO:0016620; P:GO:0055114	P:metabolic process; C:membrane; C:integral component of membrane; F:oxidoreductase activity; F:oxidoreductase activity, acting on the aldehyde or oxo group of donors, NAD or NADP as acceptor; P:oxidation-reduction process			IPR010730 (PFAM)	no GO terms	no GO terms
EPRU-FC_01447	[INTERPRO, BLASTED, MAPPED, ANNOTATED]	Serine/threonine-protein kinase	127	20	6.95572e-20	65,5	3	P:GO:0008152; F:GO:0016740; F:GO:0043167	P:metabolic process; F:transferase activity; F:ion binding			no IPS match	no IPS match	no IPS match
EPRU-FC_01518	[INTERPRO, BLASTED, MAPPED]	related to nitrate assimilation regulatory protein nirA	643	20	2.05371e-140	50,53	15	F:GO:0000981; F:GO:0003677; F:GO:0003975; C:GO:0005634; P:GO:0006351; P:GO:0006355; P:GO:0006357; P:GO:0006487; P:GO:0006488; F:GO:0008270; F:GO:0008963; C:GO:0016020; C:GO:0016021; F:GO:0016740; F:GO:0046872	F:RNA polymerase II transcription factor activity, sequence-specific DNA binding; F:DNA binding; F:UDP-N-acetylglucosamine-dolichyl-phosphate N-acetylglucosaminephosphotransferase activity; C:nucleus; P:transcription, DNA-templated; P:regulation of transcription, DNA-templated; P:regulation of transcription by RNA polymerase II; P:protein N-linked glycosylation; P:dolichol-linked oligosaccharide …			IPR001138 (PFAM)	F:GO:0000981; C:GO:0005634; P:GO:0006355; F:GO:0008270	F:RNA polymerase II transcription factor activity, sequence-specific DNA binding; C:nucleus; P:regulation of transcription, DNA-templated; F:zinc ion binding
EPRU-FC_01519	[INTERPRO, BLASTED, MAPPED]	ubiquinone/menaquinone biosynthesis-related protein	302	20	2.96463e-84	60,6	5	F:GO:0008168; C:GO:0016020; C:GO:0016021; F:GO:0016740; P:GO:0032259	F:methyltransferase activity; C:membrane; C:integral component of membrane; F:transferase activity; P:methylation			PF13489 (PFAM)	no GO terms	no GO terms
EPRU-FC_01520	[INTERPRO, BLASTED, MAPPED, ANNOTATED]	FAD binding domain protein	495	20	1.95787e-153	62,4	1	F:GO:0003824	F:catalytic activity			IPR012951 (PFAM); IPR006094 (PFAM)	F:GO:0016491; F:GO:0050660; P:GO:0055114	F:oxidoreductase activity; F:flavin adenine dinucleotide binding; P:oxidation-reduction process
EPRU-FC_01521	[INTERPRO, BLASTED]	Aldo/keto reductase	333	20	1.8134e-149	74,34						IPR023210 (PFAM)	no GO terms	no GO terms
EPRU-FC_01522	[INTERPRO, BLASTED, MAPPED]	C6 zinc finger domain protein	429	20	8.06963e-20	48,13	8	F:GO:0000981; F:GO:0003677; C:GO:0005634; P:GO:0006351; P:GO:0006355; P:GO:0006357; F:GO:0008270; F:GO:0046872	F:RNA polymerase II transcription factor activity, sequence-specific DNA binding; F:DNA binding; C:nucleus; P:transcription, DNA-templated; P:regulation of transcription, DNA-templated; P:regulation of transcription by RNA polymerase II; F:zinc ion binding; F:metal ion binding			no IPS match	no IPS match	no IPS match
EPRU-FC_01523	[INTERPRO, BLASTED, MAPPED, ANNOTATED]	polyketide synthase	2616	20	0	67,37	6	P:GO:0008152; F:GO:0016491; F:GO:0016787; F:GO:0036094; F:GO:0043168; F:GO:0048037	P:metabolic process; F:oxidoreductase activity; F:hydrolase activity; F:small molecule binding; F:anion binding; F:cofactor binding			IPR014043 (PFAM); IPR013094 (PFAM); IPR014031 (PFAM); IPR032821 (PFAM); IPR032088 (PFAM); IPR009081 (PFAM); IPR013217 (PFAM); IPR014030 (PFAM); IPR020807 (PFAM)	P:GO:0008152; F:GO:0016787	P:metabolic process; F:hydrolase activity
EPRU-FC_01524	[INTERPRO, BLASTED, MAPPED, ANNOTATED]	cytochrome p450	507	20	0	76,06	6	F:GO:0004497; F:GO:0005506; C:GO:0016021; F:GO:0016705; F:GO:0020037; P:GO:0055114	F:monooxygenase activity; F:iron ion binding; C:integral component of membrane; F:oxidoreductase activity, acting on paired donors, with incorporation or reduction of molecular oxygen; F:heme binding; P:oxidation-reduction process			IPR001128 (PFAM)	F:GO:0005506; F:GO:0016705; F:GO:0020037; P:GO:0055114	F:iron ion binding; F:oxidoreductase activity, acting on paired donors, with incorporation or reduction of molecular oxygen; F:heme binding; P:oxidation-reduction process
EPRU-FC_01717	[INTERPRO, BLASTED, MAPPED, ANNOTATED]	prefoldin subunit 6	81	20	3.95526e-17	74,2	6	C:GO:0005737; P:GO:0006457; C:GO:0016272; F:GO:0051082; F:GO:0051087; P:GO:0051131	C:cytoplasm; P:protein folding; C:prefoldin complex; F:unfolded protein binding; F:chaperone binding; P:chaperone-mediated protein complex assembly			IPR002777 (PFAM)	P:GO:0006457; C:GO:0016272; F:GO:0051082	P:protein folding; C:prefoldin complex; F:unfolded protein binding
EPRU-FC_01718	[INTERPRO, BLASTED, MAPPED]	putative charged multivesicular body protein 4B-like protein CHMP4BP1	105	4	0,19478	52,5	2	C:GO:0016020; C:GO:0016021	C:membrane; C:integral component of membrane			no IPS match	no IPS match	no IPS match
EPRU-FC_01719	[INTERPRO, BLASTED, MAPPED]	GMC oxidoreductase	606	20	0	67,03	3	F:GO:0016614; F:GO:0050660; P:GO:0055114	F:oxidoreductase activity, acting on CH-OH group of donors; F:flavin adenine dinucleotide binding; P:oxidation-reduction process			IPR000172 (PFAM); IPR007867 (PFAM)	F:GO:0016614; F:GO:0050660; P:GO:0055114	F:oxidoreductase activity, acting on CH-OH group of donors; F:flavin adenine dinucleotide binding; P:oxidation-reduction process
EPRU-FC_01720	[INTERPRO, BLASTED, MAPPED]	Isotrichodermin C-15 hydroxylase	528	20	5.84749e-156	62,94	9	F:GO:0004497; F:GO:0005506; C:GO:0016020; C:GO:0016021; F:GO:0016491; F:GO:0016705; F:GO:0020037; F:GO:0046872; P:GO:0055114	F:monooxygenase activity; F:iron ion binding; C:membrane; C:integral component of membrane; F:oxidoreductase activity; F:oxidoreductase activity, acting on paired donors, with incorporation or reduction of molecular oxygen; F:heme binding; F:metal ion binding; P:oxidation-reduction process			IPR001128 (PFAM)	F:GO:0005506; F:GO:0016705; F:GO:0020037; P:GO:0055114	F:iron ion binding; F:oxidoreductase activity, acting on paired donors, with incorporation or reduction of molecular oxygen; F:heme binding; P:oxidation-reduction process
EPRU-FC_01721	[INTERPRO, BLASTED, MAPPED, ANNOTATED]	Cytochrome P450	523	20	0	62,16	6	F:GO:0004497; F:GO:0005506; C:GO:0016021; F:GO:0016705; F:GO:0020037; P:GO:0055114	F:monooxygenase activity; F:iron ion binding; C:integral component of membrane; F:oxidoreductase activity, acting on paired donors, with incorporation or reduction of molecular oxygen; F:heme binding; P:oxidation-reduction process			IPR001128 (PFAM)	F:GO:0005506; F:GO:0016705; F:GO:0020037; P:GO:0055114	F:iron ion binding; F:oxidoreductase activity, acting on paired donors, with incorporation or reduction of molecular oxygen; F:heme binding; P:oxidation-reduction process
EPRU-FC_01722	[INTERPRO, BLASTED, MAPPED, ANNOTATED]	polyketide synthase	2583	20	0	61,59	2	F:GO:0003824; P:GO:0008152	F:catalytic activity; P:metabolic process			IPR032821 (PFAM); IPR013094 (PFAM); IPR032088 (PFAM); IPR001375 (PFAM); IPR014030 (PFAM); IPR014031 (PFAM); IPR013217 (PFAM); IPR009081 (PFAM); IPR020807 (PFAM); IPR014043 (PFAM)	P:GO:0006508; P:GO:0008152; F:GO:0008236; F:GO:0016787	P:proteolysis; P:metabolic process; F:serine-type peptidase activity; F:hydrolase activity
EPRU-FC_01723	[INTERPRO, BLASTED, MAPPED, ANNOTATED]	vacuolar protein sorting-associated protein 4	436	20	0	93,14	3	F:GO:0005524; C:GO:0005634; F:GO:0016887	F:ATP binding; C:nucleus; F:ATPase activity	EC:3.6.1.3; EC:3.6.1.15	Adenosinetriphosphatase; Nucleoside-triphosphate phosphatase	IPR003959 (PFAM); IPR007330 (PFAM); IPR015415 (PFAM)	F:GO:0005524	F:ATP binding
EPRU-FC_01724	[INTERPRO, BLASTED, MAPPED]	Cytochrome P450	515	20	1.03686e-125	57,83	9	F:GO:0004497; F:GO:0005506; C:GO:0016020; C:GO:0016021; F:GO:0016491; F:GO:0016705; F:GO:0020037; F:GO:0046872; P:GO:0055114	F:monooxygenase activity; F:iron ion binding; C:membrane; C:integral component of membrane; F:oxidoreductase activity; F:oxidoreductase activity, acting on paired donors, with incorporation or reduction of molecular oxygen; F:heme binding; F:metal ion binding; P:oxidation-reduction process			IPR001128 (PFAM)	F:GO:0005506; F:GO:0016705; F:GO:0020037; P:GO:0055114	F:iron ion binding; F:oxidoreductase activity, acting on paired donors, with incorporation or reduction of molecular oxygen; F:heme binding; P:oxidation-reduction process
EPRU-FC_01725	[INTERPRO, BLASTED, MAPPED]	anucleate primary sterigmata protein B	1502	20	0	63,55	1	C:GO:0005815	C:microtubule organizing center			IPR024545 (PFAM); IPR012943 (PFAM)	C:GO:0005815	C:microtubule organizing center
EPRU-FC_01726	[INTERPRO, BLASTED, MAPPED]	acyl-CoA N-acyltransferase	219	20	3.72102e-19	48,46	4	F:GO:0004150; P:GO:0006760; F:GO:0016740; F:GO:0016746	F:dihydroneopterin aldolase activity; P:folic acid-containing compound metabolic process; F:transferase activity; F:transferase activity, transferring acyl groups			IPR000182 (PFAM)	no GO terms	no GO terms
EPRU-FC_01727	[INTERPRO, BLASTED, MAPPED]	MULE transposase domain	599	20	4.75225e-90	54,67	5	F:GO:0003676; F:GO:0008703; P:GO:0009231; P:GO:0015074; P:GO:0055114	F:nucleic acid binding; F:5-amino-6-(5-phosphoribosylamino)uracil reductase activity; P:riboflavin biosynthetic process; P:DNA integration; P:oxidation-reduction process			no IPS match	no IPS match	no IPS match
EPRU-FC_01728	[INTERPRO, BLASTED]	putative tetratricopeptide-like helical protein	494	20	0.00734869	43,93						no IPS match	no IPS match	no IPS match
EPRU-FC_01782	[INTERPRO, BLASTED, MAPPED, ANNOTATED]	cytochrome P450	878	20	5.78651e-167	62,11	2	F:GO:0005488; F:GO:0016491	F:binding; F:oxidoreductase activity			IPR001128 (PFAM)	F:GO:0005506; F:GO:0016705; F:GO:0020037; P:GO:0055114	F:iron ion binding; F:oxidoreductase activity, acting on paired donors, with incorporation or reduction of molecular oxygen; F:heme binding; P:oxidation-reduction process
EPRU-FC_01783	[INTERPRO, BLASTED, MAPPED, ANNOTATED]	cytochrome P450 monooxygenase	518	20	0	73,38	6	F:GO:0004497; F:GO:0005506; C:GO:0016020; F:GO:0016705; F:GO:0020037; P:GO:0055114	F:monooxygenase activity; F:iron ion binding; C:membrane; F:oxidoreductase activity, acting on paired donors, with incorporation or reduction of molecular oxygen; F:heme binding; P:oxidation-reduction process			IPR001128 (PFAM)	F:GO:0005506; F:GO:0016705; F:GO:0020037; P:GO:0055114	F:iron ion binding; F:oxidoreductase activity, acting on paired donors, with incorporation or reduction of molecular oxygen; F:heme binding; P:oxidation-reduction process
EPRU-FC_01784	[INTERPRO, BLASTED, MAPPED, ANNOTATED]	cytochrome P450 ClCP1	495	20	5.9552e-155	61,35	2	F:GO:0005488; F:GO:0016491	F:binding; F:oxidoreductase activity			IPR001128 (PFAM)	F:GO:0005506; F:GO:0016705; F:GO:0020037; P:GO:0055114	F:iron ion binding; F:oxidoreductase activity, acting on paired donors, with incorporation or reduction of molecular oxygen; F:heme binding; P:oxidation-reduction process
EPRU-FC_01785	[INTERPRO, BLASTED, MAPPED]	ent-kaurene synthase	986	20	0	59,35	1	F:GO:0003824	F:catalytic activity			no IPS match	no IPS match	no IPS match
EPRU-FC_01786	[INTERPRO, BLASTED, MAPPED, ANNOTATED]	Kinase-like protein	86	20	2.07143e-24	74,22	5	P:GO:0006355; C:GO:0016020; F:GO:0016301; P:GO:0016310; F:GO:0046872	P:regulation of transcription, DNA-templated; C:membrane; F:kinase activity; P:phosphorylation; F:metal ion binding			no IPS match	no IPS match	no IPS match
EPRU-FC_01787	[INTERPRO, BLASTED, MAPPED, ANNOTATED]	polyketide synthase, putative	2192	20	0	57,33	1	F:GO:0016740	F:transferase activity			IPR020807 (PFAM); IPR014043 (PFAM); IPR013968 (PFAM); IPR014030 (PFAM); IPR032821 (PFAM); IPR014031 (PFAM); IPR009081 (PFAM)	no GO terms	no GO terms
EPRU-FC_01788	[INTERPRO, BLASTED, MAPPED]	Uncharacterised protein	175	6	0,376753	48,58	6	F:GO:0008658; C:GO:0016020; C:GO:0016021; F:GO:0016740; F:GO:0016757; F:GO:0016787	F:penicillin binding; C:membrane; C:integral component of membrane; F:transferase activity; F:transferase activity, transferring glycosyl groups; F:hydrolase activity			no IPS match	no IPS match	no IPS match
EPRU-FC_01789	[INTERPRO, BLASTED, MAPPED]	predicted protein	341	20	2.87974e-45	47,48	3	F:GO:0003676; C:GO:0016020; C:GO:0016021	F:nucleic acid binding; C:membrane; C:integral component of membrane			no IPS match	no IPS match	no IPS match
EPRU-FC_02328	[INTERPRO, BLASTED, MAPPED]	hypothetical protein LPUS_08229	448	20	2.77429e-141	68,08	2	C:GO:0016020; C:GO:0016021	C:membrane; C:integral component of membrane			no IPS match	no IPS match	no IPS match
EPRU-FC_02329	[INTERPRO, BLASTED, MAPPED, ANNOTATED]	DNA-directed RNA polymerase II subunit RPB1	876	20	1.84829e-16	50,78	1	F:GO:0003899	F:DNA-directed 5'-3' RNA polymerase activity	EC:2.7.7.6	DNA-directed RNA polymerase	no IPS match	no IPS match	no IPS match
EPRU-FC_02330	[INTERPRO, BLASTED, MAPPED, ANNOTATED]	putative sphingoid long-chain base transporter RSB1	331	20	1.77724e-137	74,82	6	C:GO:0000324; F:GO:0003676; F:GO:0004012; C:GO:0005886; P:GO:0006950; C:GO:0016021	C:fungal-type vacuole; F:nucleic acid binding; F:phospholipid-translocating ATPase activity; C:plasma membrane; P:response to stress; C:integral component of membrane	EC:3.6.1.3; EC:3.6.3.1; EC:3.6.1.15	Adenosinetriphosphatase; Phospholipid-translocating ATPase; Nucleoside-triphosphate phosphatase	IPR007568 (PFAM)	P:GO:0006950; C:GO:0016021	P:response to stress; C:integral component of membrane
EPRU-FC_02331	[INTERPRO, BLASTED, MAPPED, ANNOTATED]	lysosomal acid lipase/cholesteryl ester hydrolase	599	20	0	84,3	2	C:GO:0016021; F:GO:0016787	C:integral component of membrane; F:hydrolase activity			IPR000073 (PFAM)	no GO terms	no GO terms
EPRU-FC_02332	[INTERPRO, NO-BLAST]	---NA---	303									no IPS match	no IPS match	no IPS match
EPRU-FC_02333	[INTERPRO, BLASTED, MAPPED, ANNOTATED]	NADH-ubiquinone oxidoreductase 9.5 kDa subunit	75	20	1.10739e-28	81,45	3	F:GO:0008137; C:GO:0016021; P:GO:0055114	F:NADH dehydrogenase (ubiquinone) activity; C:integral component of membrane; P:oxidation-reduction process	EC:1.6.99.5; EC:1.6.99.3; EC:1.6.5.3	Acting on NADH or NADPH; NADH dehydrogenase; NADH:ubiquinone reductase (H(+)-translocating)	no IPS match	no IPS match	no IPS match
EPRU-FC_02334	[INTERPRO, BLASTED, MAPPED]	integral membrane protein	344	20	3.0569e-42	53,52	9	F:GO:0003674; F:GO:0005506; C:GO:0005575; P:GO:0008150; C:GO:0016020; C:GO:0016021; F:GO:0016705; F:GO:0020037; P:GO:0055114	F:molecular_function; F:iron ion binding; C:cellular_component; P:biological_process; C:membrane; C:integral component of membrane; F:oxidoreductase activity, acting on paired donors, with incorporation or reduction of molecular oxygen; F:heme binding; P:oxidation-reduction process			no IPS match	no IPS match	no IPS match
EPRU-FC_02335	[INTERPRO, BLASTED, MAPPED, ANNOTATED]	polyketide synthase	2496	20	0	69,8	2	F:GO:0003824; P:GO:0008152	F:catalytic activity; P:metabolic process			IPR009081 (PFAM); IPR014030 (PFAM); IPR013154 (PFAM); IPR013217 (PFAM); IPR014043 (PFAM); IPR020807 (PFAM); IPR013149 (PFAM); IPR013968 (PFAM); IPR032821 (PFAM); IPR014031 (PFAM)	P:GO:0055114	P:oxidation-reduction process
EPRU-FC_02336	[INTERPRO, BLASTED, MAPPED, ANNOTATED]	MFS general substrate transporter	608	20	0	68,72	1	C:GO:0016020	C:membrane			IPR011701 (PFAM)	C:GO:0016021; P:GO:0055085	C:integral component of membrane; P:transmembrane transport
EPRU-FC_02337	[INTERPRO, BLASTED, MAPPED, ANNOTATED]	Dolichyl-diphosphooligosaccharide-protein glycosyltransferase 48kDa subunit	517	20	0	79,44	5	C:GO:0005789; C:GO:0016021; F:GO:0016746; F:GO:0016757; P:GO:0018279	C:endoplasmic reticulum membrane; C:integral component of membrane; F:transferase activity, transferring acyl groups; F:transferase activity, transferring glycosyl groups; P:protein N-linked glycosylation via asparagine			IPR018793 (PFAM); IPR005013 (PFAM)	C:GO:0005789; P:GO:0018279	C:endoplasmic reticulum membrane; P:protein N-linked glycosylation via asparagine
EPRU-FC_02338	[INTERPRO, BLASTED, MAPPED, ANNOTATED]	RNA 3'-terminal phosphate cyclase	267	20	8.01833e-99	62,68	1	F:GO:0003824	F:catalytic activity			IPR023797 (PFAM)	no GO terms	no GO terms
EPRU-FC_02339	[INTERPRO, BLASTED, MAPPED]	RlpA-like double-psi beta-barrel domain	292	20	1.42816e-24	47,57	2	C:GO:0016020; C:GO:0016021	C:membrane; C:integral component of membrane			no IPS match	no IPS match	no IPS match
EPRU-FC_02340	[INTERPRO, BLASTED]	NAD(P)-binding protein	262	20	6.89023e-94	72,56						PF13561 (PFAM)	no GO terms	no GO terms
EPRU-FC_02341	[INTERPRO, BLASTED, MAPPED, ANNOTATED]	DUF1620 domain protein	964	20	0	63,06	1	C:GO:0016020	C:membrane			IPR011678 (PFAM); IPR002372 (PFAM)	no GO terms	no GO terms
EPRU-FC_02342	[INTERPRO, BLASTED, MAPPED, ANNOTATED]	V-type H+transporting ATPase 21kDa proteolipid subunit	199	20	6.65578e-89	90,24	5	C:GO:0000220; P:GO:0007035; P:GO:0015991; C:GO:0016021; F:GO:0046961	C:vacuolar proton-transporting V-type ATPase, V0 domain; P:vacuolar acidification; P:ATP hydrolysis coupled proton transport; C:integral component of membrane; F:proton-transporting ATPase activity, rotational mechanism	EC:3.6.1.3; EC:3.6.1.15	Adenosinetriphosphatase; Nucleoside-triphosphate phosphatase	IPR002379 (PFAM)	F:GO:0015078; P:GO:0015991; C:GO:0033177	F:proton transmembrane transporter activity; P:ATP hydrolysis coupled proton transport; C:proton-transporting two-sector ATPase complex, proton-transporting domain
EPRU-FC_02529	[INTERPRO, BLASTED, MAPPED]	putative glycosyltransferase 2 protein	798	20	0	62,04	3	C:GO:0016020; C:GO:0016021; F:GO:0016740	C:membrane; C:integral component of membrane; F:transferase activity			no IPS match	no IPS match	no IPS match
EPRU-FC_02530	[INTERPRO, BLASTED, MAPPED, ANNOTATED]	related to DNA mismatch repair protein	727	20	0	78,12	5	F:GO:0003824; F:GO:0005524; P:GO:0006298; F:GO:0030983; C:GO:0032300	F:catalytic activity; F:ATP binding; P:mismatch repair; F:mismatched DNA binding; C:mismatch repair complex			IPR013507 (PFAM); IPR032189 (PFAM); PF13589 (PFAM)	F:GO:0005524; P:GO:0006298; F:GO:0030983	F:ATP binding; P:mismatch repair; F:mismatched DNA binding
EPRU-FC_02531	[INTERPRO, BLASTED, MAPPED, ANNOTATED]	n-acetyltransferase-like protein	286	20	3.08655e-83	66,16	1	F:GO:0003824	F:catalytic activity			IPR000182 (PFAM)	no GO terms	no GO terms
EPRU-FC_02532	[INTERPRO, BLASTED, MAPPED, ANNOTATED]	catalytic protein	268	20	2.89576e-108	72,35	1	F:GO:0016787	F:hydrolase activity			IPR000073 (PFAM)	no GO terms	no GO terms
EPRU-FC_02533	[INTERPRO, BLASTED, MAPPED, ANNOTATED]	Terpenoid synthase	293	20	3.85586e-106	62,81	1	F:GO:0003824	F:catalytic activity			no IPS match	no IPS match	no IPS match
EPRU-FC_02534	[INTERPRO, BLASTED, MAPPED]	S-adenosyl-L-methionine-dependent methyltransferase	282	20	8.04924e-69	54,92	3	F:GO:0008168; F:GO:0016740; P:GO:0032259	F:methyltransferase activity; F:transferase activity; P:methylation			PF13489 (PFAM)	no GO terms	no GO terms
EPRU-FC_02535	[INTERPRO, BLASTED, MAPPED]	integral membrane protein	336	20	4.67578e-106	55,47	2	C:GO:0016020; C:GO:0016021	C:membrane; C:integral component of membrane			no IPS match	no IPS match	no IPS match
EPRU-FC_02536	[INTERPRO, BLASTED, MAPPED, ANNOTATED]	cytochrome P450	532	20	0	62,92	3	C:GO:0016020; F:GO:0016491; F:GO:0046872	C:membrane; F:oxidoreductase activity; F:metal ion binding			IPR001128 (PFAM)	F:GO:0005506; F:GO:0016705; F:GO:0020037; P:GO:0055114	F:iron ion binding; F:oxidoreductase activity, acting on paired donors, with incorporation or reduction of molecular oxygen; F:heme binding; P:oxidation-reduction process
EPRU-FC_02558	[INTERPRO, BLASTED, MAPPED, ANNOTATED]	related to regulatory protein for the arginine catabolic pathway	676	20	0	68,48	6	P:GO:0006355; F:GO:0016301; P:GO:0016310; F:GO:0043167; F:GO:0097159; F:GO:1901363	P:regulation of transcription, DNA-templated; F:kinase activity; P:phosphorylation; F:ion binding; F:organic cyclic compound binding; F:heterocyclic compound binding			IPR021858 (PFAM); IPR001138 (PFAM)	F:GO:0000981; C:GO:0005634; P:GO:0006355; F:GO:0008270	F:RNA polymerase II transcription factor activity, sequence-specific DNA binding; C:nucleus; P:regulation of transcription, DNA-templated; F:zinc ion binding
EPRU-FC_02559	[INTERPRO, BLASTED]	WD40 repeat-like protein	408	20	6.88426e-144	64,2						IPR001680 (PFAM)	F:GO:0005515	F:protein binding
EPRU-FC_02560	[INTERPRO, BLASTED, MAPPED, ANNOTATED]	ATP-dependent RNA helicase dbp7	820	20	0	65,72	2	F:GO:0097159; F:GO:1901363	F:organic cyclic compound binding; F:heterocyclic compound binding			IPR001650 (PFAM); IPR011545 (PFAM); IPR025313 (PFAM)	F:GO:0003676; F:GO:0005524	F:nucleic acid binding; F:ATP binding
EPRU-FC_02561	[INTERPRO, BLASTED, MAPPED, ANNOTATED]	Haemerythrin/HHE cation-binding motif	168	20	2.52177e-74	79,68	2	P:GO:0007064; C:GO:0031390	P:mitotic sister chromatid cohesion; C:Ctf18 RFC-like complex			IPR012312 (PFAM)	no GO terms	no GO terms
EPRU-FC_02562	[INTERPRO, BLASTED, MAPPED]	pyrroline-5-carboxylate reductase	302	20	1.23443e-84	62,67	5	F:GO:0004735; P:GO:0006561; C:GO:0016020; C:GO:0016021; P:GO:0055114	F:pyrroline-5-carboxylate reductase activity; P:proline biosynthetic process; C:membrane; C:integral component of membrane; P:oxidation-reduction process			IPR029036 (PFAM); IPR028939 (PFAM)	no GO terms	no GO terms
EPRU-FC_02563	[INTERPRO, BLASTED, MAPPED, ANNOTATED]	putative proline dehydrogenase, mitochondrial	437	20	1.39761e-134	69,54	4	P:GO:0006355; P:GO:0006560; F:GO:0016491; F:GO:0046872	P:regulation of transcription, DNA-templated; P:proline metabolic process; F:oxidoreductase activity; F:metal ion binding			IPR002872 (PFAM)	no GO terms	no GO terms
EPRU-FC_02564	[INTERPRO, BLASTED, MAPPED, ANNOTATED]	dihydrodipicolinate synthetase	336	20	6.11705e-158	79,28	2	P:GO:0008152; F:GO:0016829	P:metabolic process; F:lyase activity			IPR002220 (PFAM)	P:GO:0008152; F:GO:0016829	P:metabolic process; F:lyase activity
EPRU-FC_02565	[INTERPRO, BLASTED, MAPPED]	hypothetical protein MYCGRDRAFT_72426	303	20	2.15449e-86	67,07	2	C:GO:0016020; C:GO:0016021	C:membrane; C:integral component of membrane			no IPS match	no IPS match	no IPS match
EPRU-FC_02566	[INTERPRO, BLASTED, MAPPED, ANNOTATED]	oxygen oxidoreductase	453	20	0	77,14	2	F:GO:0016491; P:GO:0055114	F:oxidoreductase activity; P:oxidation-reduction process			IPR006076 (PFAM)	F:GO:0016491; P:GO:0055114	F:oxidoreductase activity; P:oxidation-reduction process
EPRU-FC_02567	[INTERPRO, BLASTED, MAPPED]	peptide synthetase	630	20	6.51902e-45	48,63	5	F:GO:0003824; P:GO:0008152; F:GO:0008168; F:GO:0031177; P:GO:0032259	F:catalytic activity; P:metabolic process; F:methyltransferase activity; F:phosphopantetheine binding; P:methylation			IPR009081 (PFAM); IPR001242 (PFAM)	no GO terms	no GO terms
EPRU-FC_02568	[INTERPRO, BLASTED, MAPPED]	Acetyl-CoA synthetase-like protein	518	20	2.29077e-163	68,31	3	F:GO:0003824; P:GO:0008152; F:GO:0016874	F:catalytic activity; P:metabolic process; F:ligase activity			IPR000873 (PFAM); IPR025110 (PFAM)	F:GO:0003824; P:GO:0008152	F:catalytic activity; P:metabolic process
EPRU-FC_02701	[INTERPRO, BLASTED, MAPPED, ANNOTATED]	related to dityrosine transporter	524	20	0	75,86	2	C:GO:0016021; P:GO:0055085	C:integral component of membrane; P:transmembrane transport			IPR011701 (PFAM)	C:GO:0016021; P:GO:0055085	C:integral component of membrane; P:transmembrane transport
EPRU-FC_02702	[INTERPRO, BLASTED, MAPPED, ANNOTATED]	Oxidoreductase AflY	522	20	0	67,65	2	F:GO:0016491; P:GO:0055114	F:oxidoreductase activity; P:oxidation-reduction process			IPR025337 (PFAM)	F:GO:0016491	F:oxidoreductase activity
EPRU-FC_02703	[INTERPRO, BLASTED, MAPPED, ANNOTATED]	salicylate hydroxylase, putative	417	20	2.86611e-156	69,29	1	C:GO:0016020	C:membrane			IPR002938 (PFAM)	F:GO:0071949	F:FAD binding
EPRU-FC_02704	[INTERPRO, BLASTED, MAPPED]	C6 finger domain protein GliZ-like, putative	336	20	8.14979e-18	48,23	5	F:GO:0000981; C:GO:0005634; P:GO:0006355; P:GO:0006357; F:GO:0008270	F:RNA polymerase II transcription factor activity, sequence-specific DNA binding; C:nucleus; P:regulation of transcription, DNA-templated; P:regulation of transcription by RNA polymerase II; F:zinc ion binding			no IPS match	no IPS match	no IPS match
EPRU-FC_02705	[INTERPRO, BLASTED, MAPPED, ANNOTATED]	MFS transporter	433	20	0	75,25	1	C:GO:0016020	C:membrane			IPR011701 (PFAM)	C:GO:0016021; P:GO:0055085	C:integral component of membrane; P:transmembrane transport
EPRU-FC_02706	[INTERPRO, BLASTED, MAPPED]	Zn2/Cys6 DNA-binding protein	439	20	7.5555e-68	49,97	8	F:GO:0000981; F:GO:0003677; C:GO:0005634; P:GO:0006351; P:GO:0006355; P:GO:0006357; F:GO:0008270; F:GO:0046872	F:RNA polymerase II transcription factor activity, sequence-specific DNA binding; F:DNA binding; C:nucleus; P:transcription, DNA-templated; P:regulation of transcription, DNA-templated; P:regulation of transcription by RNA polymerase II; F:zinc ion binding; F:metal ion binding			IPR007219 (PFAM)	F:GO:0003677; C:GO:0005634; P:GO:0006351; F:GO:0008270	F:DNA binding; C:nucleus; P:transcription, DNA-templated; F:zinc ion binding
EPRU-FC_02707	[INTERPRO, BLASTED, MAPPED, ANNOTATED]	polyketide synthase	2229	20	0	62,31	3	F:GO:0000166; F:GO:0016787; F:GO:0043168	F:nucleotide binding; F:hydrolase activity; F:anion binding			IPR013094 (PFAM); IPR009081 (PFAM); IPR014030 (PFAM); IPR001375 (PFAM); IPR014043 (PFAM); IPR032088 (PFAM); IPR020807 (PFAM); IPR014031 (PFAM)	P:GO:0006508; P:GO:0008152; F:GO:0008236; F:GO:0016787	P:proteolysis; P:metabolic process; F:serine-type peptidase activity; F:hydrolase activity
EPRU-FC_02708	[INTERPRO, BLASTED, MAPPED]	GntR family transcriptional regulator	285	4	0,499379	45,61	5	F:GO:0003677; F:GO:0003700; P:GO:0006351; P:GO:0006355; F:GO:0043531	F:DNA binding; F:DNA binding transcription factor activity; P:transcription, DNA-templated; P:regulation of transcription, DNA-templated; F:ADP binding			no IPS match	no IPS match	no IPS match
EPRU-FC_02709	[INTERPRO, BLASTED, MAPPED, ANNOTATED]	dna polymerase kappa subunit	683	20	0	75,45	4	F:GO:0003684; F:GO:0003887; P:GO:0006281; P:GO:0071897	F:damaged DNA binding; F:DNA-directed DNA polymerase activity; P:DNA repair; P:DNA biosynthetic process	EC:2.7.7.7	DNA-directed DNA polymerase	IPR001126 (PFAM); IPR017961 (PFAM)	F:GO:0003684; P:GO:0006281	F:damaged DNA binding; P:DNA repair
EPRU-FC_02710	[INTERPRO, BLASTED, MAPPED, ANNOTATED]	kinesin family member 11	1147	20	0	79,24	10	F:GO:0000049; F:GO:0002161; F:GO:0003777; F:GO:0004822; F:GO:0005524; C:GO:0005737; P:GO:0006428; P:GO:0007018; F:GO:0008017; P:GO:0106074	F:tRNA binding; F:aminoacyl-tRNA editing activity; F:microtubule motor activity; F:isoleucine-tRNA ligase activity; F:ATP binding; C:cytoplasm; P:isoleucyl-tRNA aminoacylation; P:microtubule-based movement; F:microtubule binding; P:aminoacyl-tRNA metabolism involved in translational fidelity	EC:6.1.1.5; EC:3.6.1.15; EC:3.1.1.1	Isoleucine--tRNA ligase; Nucleoside-triphosphate phosphatase; Carboxylesterase	IPR025901 (PFAM); IPR001752 (PFAM)	F:GO:0003777; F:GO:0005524; P:GO:0007018; F:GO:0008017	F:microtubule motor activity; F:ATP binding; P:microtubule-based movement; F:microtubule binding
EPRU-FC_02711	[INTERPRO, BLASTED, MAPPED, ANNOTATED]	isoleucyl-tRNA synthetase	1485	20	0	62,52	4	P:GO:0006399; F:GO:0097159; F:GO:0140101; F:GO:1901363	P:tRNA metabolic process; F:organic cyclic compound binding; F:catalytic activity, acting on a tRNA; F:heterocyclic compound binding			IPR002300 (PFAM); IPR013155 (PFAM); IPR005373 (PFAM)	F:GO:0000166; F:GO:0004812; F:GO:0005524; P:GO:0006418	F:nucleotide binding; F:aminoacyl-tRNA ligase activity; F:ATP binding; P:tRNA aminoacylation for protein translation
EPRU-FC_02712	[INTERPRO, BLASTED]	hypothetical protein THRCLA_22109	617	1	172249	45,67						no IPS match	no IPS match	no IPS match
EPRU-FC_02713	[INTERPRO, BLASTED]	WD40 repeat-like protein	1020	20	5.07241e-128	54,35						no IPS match	no IPS match	no IPS match
EPRU-FC_02729	[INTERPRO, BLASTED, MAPPED]	S-adenosyl-L-methionine-dependent methyltransferase	290	20	7.96643e-74	56	3	F:GO:0008168; F:GO:0016740; P:GO:0032259	F:methyltransferase activity; F:transferase activity; P:methylation			PF13489 (PFAM)	no GO terms	no GO terms
EPRU-FC_02730	[INTERPRO, BLASTED, MAPPED]	RNA polymerase sigma-70 factor, ECF subfamily	114	1	711219	56,67	7	F:GO:0003677; F:GO:0003700; P:GO:0006351; P:GO:0006352; P:GO:0006355; F:GO:0016987; P:GO:2000142	F:DNA binding; F:DNA binding transcription factor activity; P:transcription, DNA-templated; P:DNA-templated transcription, initiation; P:regulation of transcription, DNA-templated; F:bacterial sigma factor activity; P:regulation of DNA-templated transcription, initiation			no IPS match	no IPS match	no IPS match
EPRU-FC_02731	[INTERPRO, BLASTED, MAPPED]	polyamine transporter, putative	436	20	1.69814e-99	61,48	3	C:GO:0016020; C:GO:0016021; P:GO:0055085	C:membrane; C:integral component of membrane; P:transmembrane transport			IPR011701 (PFAM)	C:GO:0016021; P:GO:0055085	C:integral component of membrane; P:transmembrane transport
EPRU-FC_02732	[INTERPRO, BLASTED, MAPPED, ANNOTATED]	thiosulfate sulfurtransferase	321	20	3.58015e-170	78,19	1	F:GO:0016740	F:transferase activity			IPR001763 (PFAM)	no GO terms	no GO terms
EPRU-FC_02733	[INTERPRO, BLASTED, MAPPED]	anaphase-promoting complex subunit 11	314	20	9.97723e-18	50,27	3	F:GO:0004842; C:GO:0005680; P:GO:0016567	F:ubiquitin-protein transferase activity; C:anaphase-promoting complex; P:protein ubiquitination			no IPS match	no IPS match	no IPS match
EPRU-FC_02734	[INTERPRO, BLASTED, MAPPED, ANNOTATED]	Heat shock protein DnaJ, N-terminal	489	20	0	85,39	3	C:GO:0005829; P:GO:0016558; P:GO:0045040	C:cytosol; P:protein import into peroxisome matrix; P:protein import into mitochondrial outer membrane			IPR001623 (PFAM); IPR026894 (PFAM)	no GO terms	no GO terms
EPRU-FC_02735	[INTERPRO, BLASTED, MAPPED, ANNOTATED]	farnesyl-diphosphate farnesyltransferase	479	20	0	81,2	4	F:GO:0004310; P:GO:0006696; C:GO:0016021; F:GO:0051996	F:farnesyl-diphosphate farnesyltransferase activity; P:ergosterol biosynthetic process; C:integral component of membrane; F:squalene synthase activity	EC:2.5.1.29; EC:2.5.1.21	Geranylgeranyl diphosphate synthase; Squalene synthase	IPR002060 (PFAM)	P:GO:0009058; F:GO:0016740	P:biosynthetic process; F:transferase activity
EPRU-FC_02736	[INTERPRO, BLASTED, MAPPED]	phosphatidylserine decarboxylase	197	6	360496	48,12	9	F:GO:0004609; C:GO:0005886; P:GO:0006629; P:GO:0006646; P:GO:0008654; C:GO:0016020; C:GO:0016021; F:GO:0016829; F:GO:0016831	F:phosphatidylserine decarboxylase activity; C:plasma membrane; P:lipid metabolic process; P:phosphatidylethanolamine biosynthetic process; P:phospholipid biosynthetic process; C:membrane; C:integral component of membrane; F:lyase activity; F:carboxy-lyase activity			no IPS match	no IPS match	no IPS match
EPRU-FC_02737	[INTERPRO, BLASTED, MAPPED, ANNOTATED]	GPR/FUN34 family protein	299	20	2.69917e-129	80,58	1	C:GO:0016021	C:integral component of membrane			IPR000791 (PFAM)	C:GO:0016021	C:integral component of membrane
EPRU-FC_02738	[INTERPRO, BLASTED]	Ankyrin repeat-containing protein	995	20	1.77395e-103	46,23						IPR020683 (PFAM)	no GO terms	no GO terms
EPRU-FC_02866	[INTERPRO, BLASTED]	hypothetical protein	93	6	0,245874	50,73						no IPS match	no IPS match	no IPS match
EPRU-FC_02867	[INTERPRO, BLASTED, MAPPED]	serine hydrolase [	365	5	118211	46,5	9	F:GO:0000166; F:GO:0004812; F:GO:0004824; F:GO:0005524; C:GO:0005737; P:GO:0006418; P:GO:0006430; F:GO:0016787; F:GO:0016874	F:nucleotide binding; F:aminoacyl-tRNA ligase activity; F:lysine-tRNA ligase activity; F:ATP binding; C:cytoplasm; P:tRNA aminoacylation for protein translation; P:lysyl-tRNA aminoacylation; F:hydrolase activity; F:ligase activity			no IPS match	no IPS match	no IPS match
EPRU-FC_02868	[INTERPRO, BLASTED, MAPPED]	EthD domain-domain-containing protein	172	20	1.39748e-35	67,15	2	C:GO:0016020; C:GO:0016021	C:membrane; C:integral component of membrane			IPR009799 (PFAM)	no GO terms	no GO terms
EPRU-FC_02869	[INTERPRO, BLASTED, MAPPED]	citrinin biosynthesis oxydoreductase CtnB	298	20	2.14103e-97	69,12	1	F:GO:0016787	F:hydrolase activity			IPR005645 (PFAM)	no GO terms	no GO terms
EPRU-FC_02870	[INTERPRO, BLASTED, MAPPED, ANNOTATED]	C6 finger domain protein	292	20	6.18174e-97	55,26	1	P:GO:0006355	P:regulation of transcription, DNA-templated			no IPS match	no IPS match	no IPS match
EPRU-FC_02871	[INTERPRO, BLASTED, MAPPED]	C6 transcription factor (AflR)	519	20	3.75356e-92	48,11	11	F:GO:0000981; F:GO:0003677; C:GO:0005634; P:GO:0006351; P:GO:0006355; P:GO:0006357; F:GO:0008270; C:GO:0016020; C:GO:0016021; P:GO:0045122; F:GO:0046872	F:RNA polymerase II transcription factor activity, sequence-specific DNA binding; F:DNA binding; C:nucleus; P:transcription, DNA-templated; P:regulation of transcription, DNA-templated; P:regulation of transcription by RNA polymerase II; F:zinc ion binding; C:membrane; C:integral component of membrane; P:aflatoxin biosynthetic process; F:metal ion binding			IPR013700 (PFAM); IPR001138 (PFAM)	F:GO:0000981; F:GO:0003677; C:GO:0005634; P:GO:0006355; F:GO:0008270; P:GO:0045122	F:RNA polymerase II transcription factor activity, sequence-specific DNA binding; F:DNA binding; C:nucleus; P:regulation of transcription, DNA-templated; F:zinc ion binding; P:aflatoxin biosynthetic process
EPRU-FC_02872	[INTERPRO, BLASTED, MAPPED, ANNOTATED]	O-methyltransferase family protein	491	20	3.87377e-135	61,22	3	F:GO:0003824; P:GO:1900815; P:GO:2001307	F:catalytic activity; P:monodictyphenone biosynthetic process; P:xanthone-containing compound biosynthetic process			no IPS match	no IPS match	no IPS match
EPRU-FC_02873	[INTERPRO, BLASTED, MAPPED, ANNOTATED]	polyketide synthase	2554	20	0	62,75	5	F:GO:0008168; F:GO:0016746; F:GO:0016787; F:GO:0031177; P:GO:0032259	F:methyltransferase activity; F:transferase activity, transferring acyl groups; F:hydrolase activity; F:phosphopantetheine binding; P:methylation			IPR014043 (PFAM); IPR014030 (PFAM); IPR013094 (PFAM); IPR020807 (PFAM); IPR032088 (PFAM); IPR009081 (PFAM); IPR013217 (PFAM); IPR014031 (PFAM)	P:GO:0008152; F:GO:0016787	P:metabolic process; F:hydrolase activity
EPRU-FC_02874	[INTERPRO, BLASTED, MAPPED, ANNOTATED]	cytochrome P450, putative	522	20	0	53,15	4	P:GO:0008152; C:GO:0016020; F:GO:0016491; F:GO:0046872	P:metabolic process; C:membrane; F:oxidoreductase activity; F:metal ion binding			IPR001128 (PFAM)	F:GO:0005506; F:GO:0016705; F:GO:0020037; P:GO:0055114	F:iron ion binding; F:oxidoreductase activity, acting on paired donors, with incorporation or reduction of molecular oxygen; F:heme binding; P:oxidation-reduction process
EPRU-FC_02875	[INTERPRO, BLASTED, MAPPED, ANNOTATED]	hypothetical protein SNOG_08287	293	20	1.57408e-129	67,78	1	C:GO:0016021	C:integral component of membrane			no IPS match	no IPS match	no IPS match
EPRU-FC_02876	[INTERPRO, BLASTED, MAPPED, ANNOTATED]	mRNA splicing factor RNA helicase (Cdc28), putative	980	20	0	89,33	5	F:GO:0003676; F:GO:0004386; F:GO:0005524; P:GO:0006397; C:GO:0016021	F:nucleic acid binding; F:helicase activity; F:ATP binding; P:mRNA processing; C:integral component of membrane	EC:3.6.1.15	Nucleoside-triphosphate phosphatase	IPR001650 (PFAM); IPR011709 (PFAM); IPR007502 (PFAM)	F:GO:0004386	F:helicase activity
EPRU-FC_02877	[INTERPRO, BLASTED, MAPPED, ANNOTATED]	60S ribosomal protein L19	201	20	3.4342e-111	93,84	3	F:GO:0003735; P:GO:0006412; C:GO:0022625	F:structural constituent of ribosome; P:translation; C:cytosolic large ribosomal subunit			IPR000196 (PFAM)	F:GO:0003735; C:GO:0005622; C:GO:0005840; P:GO:0006412	F:structural constituent of ribosome; C:intracellular; C:ribosome; P:translation
EPRU-FC_02878	[INTERPRO, BLASTED]	predicted protein	111	20	2.80687	55,59						IPR020915 (PFAM)	no GO terms	no GO terms
EPRU-FC_02879	[INTERPRO, BLASTED, MAPPED, ANNOTATED]	ARM repeat-containing protein	2665	20	0	75,82	8	C:GO:0000502; P:GO:0006417; F:GO:0019887; F:GO:0019901; P:GO:0033554; P:GO:0033674; F:GO:0043022; P:GO:0045859	C:proteasome complex; P:regulation of translation; F:protein kinase regulator activity; F:protein kinase binding; P:cellular response to stress; P:positive regulation of kinase activity; F:ribosome binding; P:regulation of protein kinase activity			IPR022716 (PFAM); PF13513 (PFAM)	no GO terms	no GO terms
EPRU-FC_02889	[INTERPRO, BLASTED, MAPPED]	CenpB-DNA-bind-domain-containing protein	136	20	0,0272431	54,17	3	C:GO:0000775; F:GO:0003677; F:GO:0003696	C:chromosome, centromeric region; F:DNA binding; F:satellite DNA binding			no IPS match	no IPS match	no IPS match
EPRU-FC_02890	[INTERPRO, BLASTED, MAPPED, ANNOTATED]	aldo/keto reductase	356	20	0	71,5	2	F:GO:0016491; P:GO:0055114	F:oxidoreductase activity; P:oxidation-reduction process			IPR023210 (PFAM)	no GO terms	no GO terms
EPRU-FC_02891	[INTERPRO, BLASTED, MAPPED, ANNOTATED]	choline transport protein	554	20	0	68,66	3	C:GO:0016021; F:GO:0022857; P:GO:0055085	C:integral component of membrane; F:transmembrane transporter activity; P:transmembrane transport			IPR002293 (PFAM)	C:GO:0016020; F:GO:0022857; P:GO:0055085	C:membrane; F:transmembrane transporter activity; P:transmembrane transport
EPRU-FC_02892	[INTERPRO, BLASTED]	Protein of unknown function DUF3605	232	20	9.85556e-99	65,85						IPR022036 (PFAM)	no GO terms	no GO terms
EPRU-FC_02893	[INTERPRO, BLASTED, MAPPED, ANNOTATED]	dTDP-4-amino-4,6-dideoxy-D-glucose transaminase	414	20	3.09017e-165	77,62	3	P:GO:0009246; F:GO:0019180; F:GO:0030170	P:enterobacterial common antigen biosynthetic process; F:dTDP-4-amino-4,6-dideoxygalactose transaminase activity; F:pyridoxal phosphate binding	EC:2.6.1.59	dTDP-4-amino-4,6-dideoxygalactose transaminase	IPR000653 (PFAM)	no GO terms	no GO terms
EPRU-FC_02894	[INTERPRO, BLASTED, MAPPED]	dTDP-glucose 4,6-dehydratase	493	20	1.1721e-120	65,95	2	F:GO:0016829; F:GO:0050377	F:lyase activity; F:UDP-glucose 4,6-dehydratase activity			IPR007138 (PFAM); IPR016040 (PFAM)	no GO terms	no GO terms
EPRU-FC_02895	[INTERPRO, BLASTED, MAPPED]	P-loop containing nucleoside triphosphate hydrolase protein	791	20	3.74751e-144	54,81	2	F:GO:0005524; F:GO:0016787	F:ATP binding; F:hydrolase activity			IPR003959 (PFAM)	F:GO:0005524	F:ATP binding
EPRU-FC_02896	[INTERPRO, BLASTED, MAPPED]	Apolipoprotein B-100	553	20	5.48492e-41	48,25	1	F:GO:0005524	F:ATP binding			no IPS match	no IPS match	no IPS match
EPRU-FC_02897	[INTERPRO, BLASTED, MAPPED]	acetyl-CoA synthetase-like protein	1182	20	0	51,34	4	F:GO:0003824; P:GO:0008152; F:GO:0016874; F:GO:0031177	F:catalytic activity; P:metabolic process; F:ligase activity; F:phosphopantetheine binding			IPR009081 (PFAM); IPR001242 (PFAM); IPR000873 (PFAM)	F:GO:0003824; P:GO:0008152	F:catalytic activity; P:metabolic process
EPRU-FC_02898	[INTERPRO, BLASTED, MAPPED]	MOSC domain-containing protein	375	20	4.82727e-98	64	5	F:GO:0003824; F:GO:0016301; P:GO:0016310; F:GO:0030151; F:GO:0030170	F:catalytic activity; F:kinase activity; P:phosphorylation; F:molybdenum ion binding; F:pyridoxal phosphate binding			IPR005302 (PFAM)	F:GO:0003824; F:GO:0030151; F:GO:0030170	F:catalytic activity; F:molybdenum ion binding; F:pyridoxal phosphate binding
EPRU-FC_02899	[INTERPRO, BLASTED, MAPPED]	hypothetical protein A1O1_08284	317	13	0,0219154	51,46	3	F:GO:0003674; C:GO:0005575; P:GO:0008150	F:molecular_function; C:cellular_component; P:biological_process			no IPS match	no IPS match	no IPS match
EPRU-FC_02900	[INTERPRO, BLASTED, MAPPED, ANNOTATED]	membrane transporter	516	20	0	85,81	2	C:GO:0016021; P:GO:0055085	C:integral component of membrane; P:transmembrane transport			IPR011701 (PFAM)	C:GO:0016021; P:GO:0055085	C:integral component of membrane; P:transmembrane transport
EPRU-FC_02901	[INTERPRO, BLASTED]	probable competence/damage-inducible protein CinA	255	20	3.521e-80	83,51						IPR008136 (PFAM)	no GO terms	no GO terms
EPRU-FC_02902	[INTERPRO, BLASTED, MAPPED, ANNOTATED]	amp-binding enzyme	922	20	0	64,83	2	F:GO:0003824; C:GO:0016020	F:catalytic activity; C:membrane			IPR000873 (PFAM)	F:GO:0003824; P:GO:0008152	F:catalytic activity; P:metabolic process
EPRU-FC_02903	[INTERPRO, BLASTED, MAPPED, ANNOTATED]	sphingoid long-chain base transporter RSB1	330	20	8.61885e-106	69,49	1	C:GO:0016020	C:membrane			IPR007568 (PFAM)	P:GO:0006950; C:GO:0016021	P:response to stress; C:integral component of membrane
EPRU-FC_02904	[INTERPRO, BLASTED, MAPPED]	C6 zinc finger domain protein	606	20	1.11189e-72	48,31	6	F:GO:0000981; F:GO:0003677; C:GO:0005634; P:GO:0006355; P:GO:0006357; F:GO:0008270	F:RNA polymerase II transcription factor activity, sequence-specific DNA binding; F:DNA binding; C:nucleus; P:regulation of transcription, DNA-templated; P:regulation of transcription by RNA polymerase II; F:zinc ion binding			IPR001138 (PFAM)	F:GO:0000981; C:GO:0005634; P:GO:0006355; F:GO:0008270	F:RNA polymerase II transcription factor activity, sequence-specific DNA binding; C:nucleus; P:regulation of transcription, DNA-templated; F:zinc ion binding
EPRU-FC_02905	[INTERPRO, BLASTED, MAPPED, ANNOTATED]	Acid protease	560	20	1.37772e-76	63,37	2	F:GO:0016787; F:GO:0140096	F:hydrolase activity; F:catalytic activity, acting on a protein			no IPS match	no IPS match	no IPS match
EPRU-FC_02906	[INTERPRO, BLASTED, MAPPED, ANNOTATED]	DUF803-domain-containing protein	716	20	0	69,22	2	P:GO:0015693; C:GO:0016020	P:magnesium ion transport; C:membrane			IPR008521 (PFAM)	F:GO:0015095; P:GO:0015693; C:GO:0016021	F:magnesium ion transmembrane transporter activity; P:magnesium ion transport; C:integral component of membrane
EPRU-FC_02907	[INTERPRO, BLASTED, MAPPED]	FabD/lysophospholipase-like protein	600	20	1.36702e-175	61,51	3	P:GO:0006629; P:GO:0008152; F:GO:0016787	P:lipid metabolic process; P:metabolic process; F:hydrolase activity			IPR002641 (PFAM)	P:GO:0006629	P:lipid metabolic process
EPRU-FC_02997	[INTERPRO, BLASTED, MAPPED, ANNOTATED]	cysteine-type endopeptidase	1280	20	0	46,26	1	F:GO:0016740	F:transferase activity			IPR012317 (PFAM)	F:GO:0003950	F:NAD+ ADP-ribosyltransferase activity
EPRU-FC_02998	[INTERPRO, BLASTED, MAPPED, ANNOTATED]	C2H2 finger domain protein	401	20	1.52509e-130	64,56	1	F:GO:0005488	F:binding			PF12756 (PFAM)	no GO terms	no GO terms
EPRU-FC_02999	[INTERPRO, BLASTED, MAPPED, ANNOTATED]	trna (guanine-n-)-methyltransferase	339	20	7.70705e-108	61,33	1	P:GO:0008033	P:tRNA processing			PF02390 (PFAM)	no GO terms	no GO terms
EPRU-FC_03000	[INTERPRO, BLASTED, MAPPED]	Multidrug resistance efflux transporter EmrE	388	20	6.49765e-110	65,35	2	C:GO:0016020; C:GO:0016021	C:membrane; C:integral component of membrane			no IPS match	no IPS match	no IPS match
EPRU-FC_03001	[INTERPRO, BLASTED, MAPPED, ANNOTATED]	related to intermediate filament protein MDM1	1248	20	0	74,32	3	F:GO:0003676; C:GO:0016021; F:GO:0035091	F:nucleic acid binding; C:integral component of membrane; F:phosphatidylinositol binding			IPR003114 (PFAM); IPR016137 (PFAM); IPR013937 (PFAM); IPR001683 (PFAM)	F:GO:0035091	F:phosphatidylinositol binding
EPRU-FC_03002	[INTERPRO, BLASTED, MAPPED, ANNOTATED]	putative alpha-xylosidase	360	20	2.63221e-81	67,32	3	P:GO:0008152; C:GO:0016020; F:GO:0016798	P:metabolic process; C:membrane; F:hydrolase activity, acting on glycosyl bonds			no IPS match	no IPS match	no IPS match
EPRU-FC_03003	[INTERPRO, BLASTED, MAPPED]	NRPS-like enzyme	1030	20	0	62,42	5	F:GO:0003824; C:GO:0005575; P:GO:0008152; P:GO:0019748; F:GO:0031177	F:catalytic activity; C:cellular_component; P:metabolic process; P:secondary metabolic process; F:phosphopantetheine binding			IPR000873 (PFAM); IPR013120 (PFAM)	F:GO:0003824; P:GO:0008152	F:catalytic activity; P:metabolic process
EPRU-FC_03004	[INTERPRO, BLASTED, MAPPED]	FAD/NAD(P)-binding domain-containing protein	423	20	4.55475e-126	61,11	8	F:GO:0004497; C:GO:0016020; C:GO:0016021; F:GO:0016491; P:GO:0035690; P:GO:0044550; P:GO:0055114; F:GO:0071949	F:monooxygenase activity; C:membrane; C:integral component of membrane; F:oxidoreductase activity; P:cellular response to drug; P:secondary metabolite biosynthetic process; P:oxidation-reduction process; F:FAD binding			no IPS match	no IPS match	no IPS match
EPRU-FC_03005	[INTERPRO, BLASTED, MAPPED]	FabD/lysophospholipase-like protein	878	20	2.12745e-135	47,13	7	F:GO:0003676; C:GO:0005575; P:GO:0006629; P:GO:0008152; P:GO:0016042; F:GO:0016740; F:GO:0016787	F:nucleic acid binding; C:cellular_component; P:lipid metabolic process; P:metabolic process; P:lipid catabolic process; F:transferase activity; F:hydrolase activity			IPR002641 (PFAM)	P:GO:0006629	P:lipid metabolic process
EPRU-FC_03006	[INTERPRO, BLASTED, MAPPED]	uncharacterized oxidoreductase C663.09c-like	131	6	0,0446755	47,23	9	F:GO:0003676; F:GO:0005506; C:GO:0005634; P:GO:0006281; C:GO:0016020; C:GO:0016021; F:GO:0016705; F:GO:0020037; P:GO:0055114	F:nucleic acid binding; F:iron ion binding; C:nucleus; P:DNA repair; C:membrane; C:integral component of membrane; F:oxidoreductase activity, acting on paired donors, with incorporation or reduction of molecular oxygen; F:heme binding; P:oxidation-reduction process			no IPS match	no IPS match	no IPS match
EPRU-FC_03007	[INTERPRO, BLASTED, MAPPED]	DNA-directed RNA polymerase III subunit C2	117	17	148744	49,78	14	F:GO:0001056; F:GO:0003677; F:GO:0003899; C:GO:0005666; P:GO:0006351; P:GO:0008152; F:GO:0016491; F:GO:0016616; F:GO:0016740; F:GO:0016779; F:GO:0032549; P:GO:0042797; F:GO:0051287; P:GO:0055114	F:RNA polymerase III activity; F:DNA binding; F:DNA-directed 5'-3' RNA polymerase activity; C:DNA-directed RNA polymerase III complex; P:transcription, DNA-templated; P:metabolic process; F:oxidoreductase activity; F:oxidoreductase activity, acting on the CH-OH group of donors, NAD or NADP as acceptor; F:transferase activity; F:nucleotidyltransferase activity; F:ribonucleoside binding; P:tRNA tra…			no IPS match	no IPS match	no IPS match
EPRU-FC_03008	[INTERPRO, NO-BLAST]	---NA---	349									no IPS match	no IPS match	no IPS match
EPRU-FC_03009	[INTERPRO, BLASTED, MAPPED, ANNOTATED]	amino acid transporter	589	20	0	79,75	7	C:GO:0000329; C:GO:0005789; C:GO:0005887; P:GO:0006865; F:GO:0022857; P:GO:1902269; P:GO:1902274	C:fungal-type vacuole membrane; C:endoplasmic reticulum membrane; C:integral component of plasma membrane; P:amino acid transport; F:transmembrane transporter activity; P:positive regulation of polyamine transmembrane transport; P:positive regulation of (R)-carnitine transmembrane transport			IPR004841 (PFAM)	C:GO:0016020; P:GO:0055085	C:membrane; P:transmembrane transport
EPRU-FC_03010	[INTERPRO, BLASTED, MAPPED, ANNOTATED]	prefoldin, alpha subunit	159	20	2.7154e-49	74,04	4	F:GO:0005515; P:GO:0009987; F:GO:0016740; C:GO:0044464	F:protein binding; P:cellular process; F:transferase activity; C:cell part			IPR004127 (PFAM)	no GO terms	no GO terms
EPRU-FC_03011	[INTERPRO, BLASTED]	hypothetical protein LPUS_10560	776	20	1.91114e-100	46,11						no IPS match	no IPS match	no IPS match
EPRU-FC_03374	[INTERPRO, BLASTED, MAPPED, ANNOTATED]	RNA binding domain protein	323	20	2.96411e-86	78,83	1	F:GO:0003723	F:RNA binding			IPR000504 (PFAM)	F:GO:0003676	F:nucleic acid binding
EPRU-FC_03375	[INTERPRO, BLASTED]	SVP1-like protein 2	392	20	0	81,29						no IPS match	no IPS match	no IPS match
EPRU-FC_03376	[INTERPRO, BLASTED, MAPPED, ANNOTATED]	cell division control protein 12	379	20	0	94,73	2	F:GO:0005525; P:GO:0051301	F:GTP binding; P:cell division			IPR030379 (PFAM)	F:GO:0005525	F:GTP binding
EPRU-FC_03377	[INTERPRO, BLASTED, MAPPED, ANNOTATED]	bax inhibitor family protein	273	20	1.22587e-162	88,36	1	C:GO:0016021	C:integral component of membrane			IPR006214 (PFAM)	no GO terms	no GO terms
EPRU-FC_03378	[INTERPRO, BLASTED, MAPPED, ANNOTATED]	platelet-activating factor acetylhydrolase plasma/intracellular	323	20	4.21178e-172	76,92	2	P:GO:0015996; F:GO:0047746	P:chlorophyll catabolic process; F:chlorophyllase activity	EC:3.1.1.14; EC:3.1.1.1	Chlorophyllase; Carboxylesterase	IPR017395 (PFAM)	P:GO:0015996; F:GO:0047746	P:chlorophyll catabolic process; F:chlorophyllase activity
EPRU-FC_03379	[INTERPRO, BLASTED, MAPPED]	hypothetical protein UCRPC4_g04558	427	20	2.43787e-38	45,26	2	C:GO:0016020; C:GO:0016021	C:membrane; C:integral component of membrane			IPR013258 (PFAM)	no GO terms	no GO terms
EPRU-FC_03380	[INTERPRO, BLASTED, MAPPED]	dna repair helicase rad25	162	15	0,894718	51,5	45	P:GO:0000002; P:GO:0000019; C:GO:0000112; F:GO:0000166; C:GO:0000439; P:GO:0001111; P:GO:0001113; F:GO:0003674; F:GO:0003677; F:GO:0004003; F:GO:0004386; F:GO:0005524; C:GO:0005634; C:GO:0005675; C:GO:0005741; C:GO:0005783; C:GO:0005789; C:GO:0005829; P:GO:0006281; P:GO:0006289; P:GO:0006351; P:GO:0006355; P:GO:0006366; P:GO:0006367; P:GO:0006869; P:GO:0006974; P:GO:0007005; F:GO:0008289; P:GO:00…	P:mitochondrial genome maintenance; P:regulation of mitotic recombination; C:nucleotide-excision repair factor 3 complex; F:nucleotide binding; C:core TFIIH complex; P:promoter clearance from RNA polymerase II promoter; P:transcriptional open complex formation at RNA polymerase II promoter; F:molecular_function; F:DNA binding; F:ATP-dependent DNA helicase activity; F:helicase activity; F:ATP bind…			no IPS match	no IPS match	no IPS match
EPRU-FC_03381	[INTERPRO, BLASTED, MAPPED]	kinase-like protein	256	20	5.68973e-58	62,23	13	F:GO:0003677; F:GO:0004672; F:GO:0004674; F:GO:0005524; C:GO:0005634; P:GO:0006260; P:GO:0006275; P:GO:0006468; C:GO:0016020; C:GO:0016021; F:GO:0016301; P:GO:0016310; F:GO:0030337	F:DNA binding; F:protein kinase activity; F:protein serine/threonine kinase activity; F:ATP binding; C:nucleus; P:DNA replication; P:regulation of DNA replication; P:protein phosphorylation; C:membrane; C:integral component of membrane; F:kinase activity; P:phosphorylation; F:DNA polymerase processivity factor activity			IPR000719 (PFAM)	F:GO:0004672; F:GO:0005524; P:GO:0006468	F:protein kinase activity; F:ATP binding; P:protein phosphorylation
EPRU-FC_03382	[INTERPRO, BLASTED, MAPPED, ANNOTATED]	P-loop containing nucleoside triphosphate hydrolase protein	342	20	2.02039e-165	79,99	3	F:GO:0005525; C:GO:0005743; F:GO:0016787	F:GTP binding; C:mitochondrial inner membrane; F:hydrolase activity			IPR006073 (PFAM)	F:GO:0005525	F:GTP binding
EPRU-FC_03383	[INTERPRO, BLASTED, MAPPED]	glycosyl transferase	187	20	0,029221	49,33	3	C:GO:0016020; C:GO:0016021; F:GO:0016740	C:membrane; C:integral component of membrane; F:transferase activity			no IPS match	no IPS match	no IPS match
EPRU-FC_03384	[INTERPRO, BLASTED, MAPPED, ANNOTATED]	Acetyl-CoA synthetase-like protein	495	20	0	73,02	1	F:GO:0003824	F:catalytic activity			IPR000873 (PFAM); IPR025110 (PFAM)	F:GO:0003824; P:GO:0008152	F:catalytic activity; P:metabolic process
EPRU-FC_03385	[INTERPRO, BLASTED, MAPPED]	peptide synthetase	513	20	1.81208e-43	49,69	11	F:GO:0003824; F:GO:0005506; C:GO:0005575; P:GO:0008152; C:GO:0016020; C:GO:0016021; F:GO:0016705; P:GO:0019748; F:GO:0020037; F:GO:0031177; P:GO:0055114	F:catalytic activity; F:iron ion binding; C:cellular_component; P:metabolic process; C:membrane; C:integral component of membrane; F:oxidoreductase activity, acting on paired donors, with incorporation or reduction of molecular oxygen; P:secondary metabolic process; F:heme binding; F:phosphopantetheine binding; P:oxidation-reduction process			IPR001242 (PFAM); IPR009081 (PFAM)	no GO terms	no GO terms
EPRU-FC_03386	[INTERPRO, BLASTED, MAPPED, ANNOTATED]	translation elongation factor G2, putative	894	20	0	73,94	4	F:GO:0000166; P:GO:0006412; P:GO:0006996; F:GO:0008135	F:nucleotide binding; P:translation; P:organelle organization; F:translation factor activity, RNA binding			IPR000795 (PFAM); IPR000640 (PFAM); PF14492 (PFAM)	F:GO:0003924; F:GO:0005525	F:GTPase activity; F:GTP binding
EPRU-FC_03387	[INTERPRO, BLASTED, MAPPED]	zinc finger protein gcs1	376	20	1.30381e-115	62,48	3	F:GO:0005096; P:GO:0043547; F:GO:0046872	F:GTPase activator activity; P:positive regulation of GTPase activity; F:metal ion binding			IPR001164 (PFAM)	F:GO:0005096	F:GTPase activator activity
EPRU-FC_03388	[INTERPRO, BLASTED, MAPPED, ANNOTATED]	RNA-binding domain-containing protein	354	20	3.27195e-146	72,63	1	F:GO:0003723	F:RNA binding			IPR000504 (PFAM)	F:GO:0003676	F:nucleic acid binding
EPRU-FC_03389	[INTERPRO, BLASTED, MAPPED, ANNOTATED]	riboflavin synthase domain-like protein	639	20	0	67,2	3	F:GO:0000166; F:GO:0016491; F:GO:0050662	F:nucleotide binding; F:oxidoreductase activity; F:coenzyme binding			IPR003097 (PFAM); IPR001433 (PFAM); IPR008254 (PFAM)	F:GO:0010181; F:GO:0016491; P:GO:0055114	F:FMN binding; F:oxidoreductase activity; P:oxidation-reduction process
EPRU-FC_03390	[INTERPRO, BLASTED, MAPPED, ANNOTATED]	electron transfer flavoprotein beta subunit	288	20	1.23355e-122	84,31	2	F:GO:0009055; P:GO:0022900	F:electron transfer activity; P:electron transport chain			IPR014730 (PFAM)	no GO terms	no GO terms
EPRU-FC_03391	[INTERPRO, BLASTED, MAPPED]	predicted protein	497	20	7.6576e-12	66,46	1	F:GO:0046872	F:metal ion binding			no IPS match	no IPS match	no IPS match
EPRU-FC_03392	[INTERPRO, BLASTED, MAPPED, ANNOTATED]	NAD(P)-binding protein	349	20	2.88407e-126	69,53	2	F:GO:0003824; F:GO:0050662	F:catalytic activity; F:coenzyme binding			IPR001509 (PFAM); IPR016040 (PFAM)	F:GO:0003824; F:GO:0050662	F:catalytic activity; F:coenzyme binding
EPRU-FC_03400	[INTERPRO, BLASTED, MAPPED, ANNOTATED]	3-methylcrotonyl-CoA carboxylase beta subunit	888	20	0	87,93	2	F:GO:0016740; F:GO:0016874	F:transferase activity; F:ligase activity			IPR034733 (PFAM); IPR000073 (PFAM)	no GO terms	no GO terms
EPRU-FC_03401	[INTERPRO, BLASTED, MAPPED, ANNOTATED]	cytochrome P450	475	20	2.885e-133	61,02	3	F:GO:0005488; P:GO:0008152; F:GO:0016705	F:binding; P:metabolic process; F:oxidoreductase activity, acting on paired donors, with incorporation or reduction of molecular oxygen			IPR001128 (PFAM)	F:GO:0005506; F:GO:0016705; F:GO:0020037; P:GO:0055114	F:iron ion binding; F:oxidoreductase activity, acting on paired donors, with incorporation or reduction of molecular oxygen; F:heme binding; P:oxidation-reduction process
EPRU-FC_03402	[INTERPRO, BLASTED, MAPPED]	dimethylallyl tryptophan synthase	445	20	5.86434e-106	58,73	5	C:GO:0005575; P:GO:0009405; P:GO:0009820; F:GO:0016740; F:GO:0016765	C:cellular_component; P:pathogenesis; P:alkaloid metabolic process; F:transferase activity; F:transferase activity, transferring alkyl or aryl (other than methyl) groups			IPR017795 (PFAM)	P:GO:0009820; F:GO:0016765	P:alkaloid metabolic process; F:transferase activity, transferring alkyl or aryl (other than methyl) groups
EPRU-FC_03403	[INTERPRO, BLASTED, MAPPED]	related to global transactivator	873	20	2.17378e-155	51,7	9	F:GO:0005506; F:GO:0005524; C:GO:0016020; C:GO:0016021; F:GO:0016705; F:GO:0016740; F:GO:0016757; F:GO:0020037; P:GO:0055114	F:iron ion binding; F:ATP binding; C:membrane; C:integral component of membrane; F:oxidoreductase activity, acting on paired donors, with incorporation or reduction of molecular oxygen; F:transferase activity; F:transferase activity, transferring glycosyl groups; F:heme binding; P:oxidation-reduction process			IPR001650 (PFAM); IPR000330 (PFAM)	F:GO:0005524	F:ATP binding
EPRU-FC_03404	[INTERPRO, BLASTED, MAPPED]	related to vegetatible incompatibility protein HET-E-1	1546	20	9.74319e-146	51,33	4	F:GO:0003676; C:GO:0032126; F:GO:0046872; P:GO:0070941	F:nucleic acid binding; C:eisosome; F:metal ion binding; P:eisosome assembly			PF05729 (PFAM); IPR001005 (PFAM)	no GO terms	no GO terms
EPRU-FC_03411	[INTERPRO, BLASTED, MAPPED, ANNOTATED]	related to homoserine acetyltransferase family protein	334	20	9.51916e-134	69,61	1	F:GO:0016740	F:transferase activity			IPR000073 (PFAM)	no GO terms	no GO terms
EPRU-FC_03412	[INTERPRO, BLASTED, MAPPED]	thiamine pyrophosphate-binding protein	95	6	0,790826	51,32	3	F:GO:0000287; F:GO:0003824; F:GO:0030976	F:magnesium ion binding; F:catalytic activity; F:thiamine pyrophosphate binding			no IPS match	no IPS match	no IPS match
EPRU-FC_03413	[INTERPRO, BLASTED, MAPPED]	F-box domain protein	226	20	0,0706389	50,61	15	F:GO:0003676; F:GO:0003824; F:GO:0003899; F:GO:0005524; C:GO:0005634; C:GO:0005730; P:GO:0006351; P:GO:0006379; F:GO:0008270; P:GO:0009058; P:GO:0009236; P:GO:0015074; C:GO:0016020; C:GO:0016021; F:GO:0046872	F:nucleic acid binding; F:catalytic activity; F:DNA-directed 5'-3' RNA polymerase activity; F:ATP binding; C:nucleus; C:nucleolus; P:transcription, DNA-templated; P:mRNA cleavage; F:zinc ion binding; P:biosynthetic process; P:cobalamin biosynthetic process; P:DNA integration; C:membrane; C:integral component of membrane; F:metal ion binding			no IPS match	no IPS match	no IPS match
EPRU-FC_03414	[INTERPRO, BLASTED, MAPPED]	predicted glutathione s-transferase	167	16	0,0855818	49,79	12	F:GO:0000981; F:GO:0003677; F:GO:0004364; C:GO:0005634; P:GO:0006351; P:GO:0006355; P:GO:0006357; F:GO:0008270; C:GO:0016020; C:GO:0016021; F:GO:0016740; F:GO:0046872	F:RNA polymerase II transcription factor activity, sequence-specific DNA binding; F:DNA binding; F:glutathione transferase activity; C:nucleus; P:transcription, DNA-templated; P:regulation of transcription, DNA-templated; P:regulation of transcription by RNA polymerase II; F:zinc ion binding; C:membrane; C:integral component of membrane; F:transferase activity; F:metal ion binding			no IPS match	no IPS match	no IPS match
EPRU-FC_03415	[INTERPRO, BLASTED, MAPPED, ANNOTATED]	YjeF N-terminal domain-like protein	265	20	1.38087e-126	81,63	4	F:GO:0000166; C:GO:0005739; F:GO:0046872; F:GO:0052856	F:nucleotide binding; C:mitochondrion; F:metal ion binding; F:NADHX epimerase activity			IPR004443 (PFAM)	no GO terms	no GO terms
EPRU-FC_03416	[INTERPRO, BLASTED, MAPPED, ANNOTATED]	amidase signature enzyme	550	20	0	77,58	1	F:GO:0016740	F:transferase activity			IPR023631 (PFAM)	no GO terms	no GO terms
EPRU-FC_03417	[INTERPRO, BLASTED, MAPPED]	dienelactone hydrolase family protein	248	20	2.94532e-69	61,36	5	F:GO:0003824; F:GO:0004356; P:GO:0006542; P:GO:0006807; F:GO:0016787	F:catalytic activity; F:glutamate-ammonia ligase activity; P:glutamine biosynthetic process; P:nitrogen compound metabolic process; F:hydrolase activity			no IPS match	no IPS match	no IPS match
EPRU-FC_03418	[INTERPRO, BLASTED, MAPPED, ANNOTATED]	polyketide synthase, putative	354	20	7.23336e-113	70,27	2	P:GO:0008152; F:GO:0016746	P:metabolic process; F:transferase activity, transferring acyl groups			IPR013968 (PFAM); IPR009081 (PFAM)	no GO terms	no GO terms
EPRU-FC_03419	[INTERPRO, BLASTED, MAPPED, ANNOTATED]	polyketide synthase, putative	2235	20	0	61,38	1	F:GO:0016740	F:transferase activity			IPR014031 (PFAM); IPR020807 (PFAM); IPR013154 (PFAM); IPR013217 (PFAM); IPR014030 (PFAM); IPR014043 (PFAM); PF13602 (PFAM)	P:GO:0055114	P:oxidation-reduction process
EPRU-FC_03420	[INTERPRO, BLASTED, MAPPED, ANNOTATED]	2-methylcitrate dehydratase	493	20	0	73,72	1	F:GO:0016829	F:lyase activity			IPR005656 (PFAM)	F:GO:0016829	F:lyase activity
EPRU-FC_03421	[INTERPRO, BLASTED, MAPPED, ANNOTATED]	citrate synthase	387	20	2.30666e-166	70,56	2	C:GO:0016020; F:GO:0016740	C:membrane; F:transferase activity			IPR002020 (PFAM)	F:GO:0046912	F:transferase activity, transferring acyl groups, acyl groups converted into alkyl on transfer
EPRU-FC_03422	[INTERPRO, BLASTED, MAPPED]	S-adenosyl-L-methionine-dependent methyltransferase-like	297	20	9.22338e-83	62,56	3	F:GO:0008168; F:GO:0016740; P:GO:0032259	F:methyltransferase activity; F:transferase activity; P:methylation			no IPS match	no IPS match	no IPS match
EPRU-FC_03423	[INTERPRO, BLASTED, MAPPED]	DUF341 family oxidoreductase, putative	409	20	2.61497e-69	66,3	4	F:GO:0003674; C:GO:0005575; P:GO:0008150; F:GO:0016787	F:molecular_function; C:cellular_component; P:biological_process; F:hydrolase activity			IPR005645 (PFAM); IPR037401 (PFAM)	no GO terms	no GO terms
EPRU-FC_03424	[INTERPRO, BLASTED, MAPPED, ANNOTATED]	putative toxin biosynthesis cytochrome p450 protein	416	20	6.90925e-170	62,2	3	C:GO:0016020; F:GO:0016491; F:GO:0046872	C:membrane; F:oxidoreductase activity; F:metal ion binding			IPR001128 (PFAM)	F:GO:0005506; F:GO:0016705; F:GO:0020037; P:GO:0055114	F:iron ion binding; F:oxidoreductase activity, acting on paired donors, with incorporation or reduction of molecular oxygen; F:heme binding; P:oxidation-reduction process
EPRU-FC_03425	[INTERPRO, BLASTED, MAPPED, ANNOTATED]	Delta(3,5)-Delta(2,4)-dienoyl-CoA isomerase, mitochondrial	297	20	9.44913e-98	68,06	3	F:GO:0003824; P:GO:0008152; P:GO:0009987	F:catalytic activity; P:metabolic process; P:cellular process			IPR001753 (PFAM)	F:GO:0003824; P:GO:0008152	F:catalytic activity; P:metabolic process
EPRU-FC_03426	[INTERPRO, BLASTED, MAPPED, ANNOTATED]	citrate synthase	517	20	0	70,32	1	C:GO:0016020	C:membrane			IPR011701 (PFAM)	C:GO:0016021; P:GO:0055085	C:integral component of membrane; P:transmembrane transport
EPRU-FC_03427	[INTERPRO, BLASTED, MAPPED]	ketosteroid isomerase	199	20	7.10752e-60	60,2	1	F:GO:0016853	F:isomerase activity			no IPS match	no IPS match	no IPS match
EPRU-FC_03428	[INTERPRO, BLASTED, MAPPED]	fungal specific transcription factor domain-containing protein	768	20	0	61,97	8	F:GO:0000981; F:GO:0003677; C:GO:0005634; P:GO:0006351; P:GO:0006355; P:GO:0006357; F:GO:0008270; F:GO:0046872	F:RNA polymerase II transcription factor activity, sequence-specific DNA binding; F:DNA binding; C:nucleus; P:transcription, DNA-templated; P:regulation of transcription, DNA-templated; P:regulation of transcription by RNA polymerase II; F:zinc ion binding; F:metal ion binding			IPR001138 (PFAM); IPR007219 (PFAM)	F:GO:0000981; F:GO:0003677; C:GO:0005634; P:GO:0006351; P:GO:0006355; F:GO:0008270	F:RNA polymerase II transcription factor activity, sequence-specific DNA binding; F:DNA binding; C:nucleus; P:transcription, DNA-templated; P:regulation of transcription, DNA-templated; F:zinc ion binding
EPRU-FC_03460	[INTERPRO, BLASTED, MAPPED]	putative serine/threonine protein kinase, variant 1	69	20	0,00310548	56	11	F:GO:0000166; F:GO:0004066; F:GO:0004672; F:GO:0004674; F:GO:0005524; P:GO:0006468; P:GO:0006529; P:GO:0006541; P:GO:0008652; F:GO:0016301; P:GO:0016310	F:nucleotide binding; F:asparagine synthase (glutamine-hydrolyzing) activity; F:protein kinase activity; F:protein serine/threonine kinase activity; F:ATP binding; P:protein phosphorylation; P:asparagine biosynthetic process; P:glutamine metabolic process; P:cellular amino acid biosynthetic process; F:kinase activity; P:phosphorylation			no IPS match	no IPS match	no IPS match
EPRU-FC_03461	[INTERPRO, BLASTED, MAPPED, ANNOTATED]	Lycopene beta-cyclase	586	20	0	73,98	3	F:GO:0004311; P:GO:0009058; C:GO:0016020	F:farnesyltranstransferase activity; P:biosynthetic process; C:membrane	EC:2.5.1.29	Geranylgeranyl diphosphate synthase	IPR002060 (PFAM)	P:GO:0009058; F:GO:0016740	P:biosynthetic process; F:transferase activity
EPRU-FC_03462	[INTERPRO, BLASTED, MAPPED, ANNOTATED]	related to lignostilbene alphabeta-dioxygenase I	659	20	0	77,2	4	C:GO:0016020; F:GO:0016702; F:GO:0046872; P:GO:0055114	C:membrane; F:oxidoreductase activity, acting on single donors with incorporation of molecular oxygen, incorporation of two atoms of oxygen; F:metal ion binding; P:oxidation-reduction process	EC:1.13.11	Acting on single donors with incorporation of molecular oxygen (oxygenases). The oxygen incorporated need not be derived from O(2)	IPR004294 (PFAM)	F:GO:0016702; P:GO:0055114	F:oxidoreductase activity, acting on single donors with incorporation of molecular oxygen, incorporation of two atoms of oxygen; P:oxidation-reduction process
EPRU-FC_03463	[INTERPRO, BLASTED, MAPPED, ANNOTATED]	DEAD/DEAH box RNA helicase	592	20	0	74,58	2	F:GO:0000166; F:GO:0016787	F:nucleotide binding; F:hydrolase activity			IPR001650 (PFAM); IPR011545 (PFAM)	F:GO:0003676; F:GO:0005524	F:nucleic acid binding; F:ATP binding
EPRU-FC_03623	[INTERPRO, BLASTED]	hypothetical protein L228DRAFT_157664	1050	20	0	58,97						no IPS match	no IPS match	no IPS match
EPRU-FC_03624	[INTERPRO, BLASTED, MAPPED, ANNOTATED]	related to annexin XIV	523	20	2.67834e-149	68,06	1	F:GO:0043167	F:ion binding			IPR018502 (PFAM)	F:GO:0005509; F:GO:0005544	F:calcium ion binding; F:calcium-dependent phospholipid binding
EPRU-FC_03625	[INTERPRO, BLASTED, MAPPED]	transcriptional repressor protein YY1-like isoform X1	331	20	0,000127373	50,1	10	F:GO:0003676; F:GO:0003677; F:GO:0004672; F:GO:0005524; C:GO:0005634; P:GO:0006351; P:GO:0006468; F:GO:0008270; F:GO:0016301; P:GO:0016310	F:nucleic acid binding; F:DNA binding; F:protein kinase activity; F:ATP binding; C:nucleus; P:transcription, DNA-templated; P:protein phosphorylation; F:zinc ion binding; F:kinase activity; P:phosphorylation			no IPS match	no IPS match	no IPS match
EPRU-FC_03626	[INTERPRO, BLASTED]	snoaL-like domain-containing protein	189	20	1.40241e-14	55,92						IPR037401 (PFAM)	no GO terms	no GO terms
EPRU-FC_03627	[INTERPRO, BLASTED, MAPPED, ANNOTATED]	MFS allantoate transporter, putative	508	20	0	71,06	1	C:GO:0016020	C:membrane			IPR011701 (PFAM)	C:GO:0016021; P:GO:0055085	C:integral component of membrane; P:transmembrane transport
EPRU-FC_03628	[INTERPRO, BLASTED, MAPPED]	methyltransferase domain-containing protein	285	20	1.23559e-84	65,44	3	F:GO:0008168; F:GO:0016740; P:GO:0032259	F:methyltransferase activity; F:transferase activity; P:methylation			PF13649 (PFAM)	no GO terms	no GO terms
EPRU-FC_03629	[INTERPRO, BLASTED, MAPPED, ANNOTATED]	NRPS-like enzyme, putative	956	20	0	62,86	2	F:GO:0003824; P:GO:0008152	F:catalytic activity; P:metabolic process			IPR001031 (PFAM); IPR009081 (PFAM); IPR000873 (PFAM)	F:GO:0003824; P:GO:0008152; P:GO:0009058; F:GO:0016788	F:catalytic activity; P:metabolic process; P:biosynthetic process; F:hydrolase activity, acting on ester bonds
EPRU-FC_03630	[INTERPRO, BLASTED, MAPPED]	subtilisin-like protease	1609	20	1.04666e-43	48,46	5	F:GO:0004252; P:GO:0006508; F:GO:0008233; F:GO:0008236; F:GO:0016787	F:serine-type endopeptidase activity; P:proteolysis; F:peptidase activity; F:serine-type peptidase activity; F:hydrolase activity			no IPS match	no IPS match	no IPS match
EPRU-FC_03631	[INTERPRO, BLASTED]	Armadillo-like helical	907	20	0	55,8						IPR019384 (PFAM)	no GO terms	no GO terms
EPRU-FC_03632	[INTERPRO, BLASTED, MAPPED]	CBF/NF-Y family transcription factor	253	20	3.80082e-66	60,56	3	C:GO:0005634; P:GO:0008150; F:GO:0046982	C:nucleus; P:biological_process; F:protein heterodimerization activity			IPR003958 (PFAM)	no GO terms	no GO terms
EPRU-FC_03633	[INTERPRO, NO-BLAST]	---NA---	360									no IPS match	no IPS match	no IPS match
EPRU-FC_03634	[INTERPRO, BLASTED, MAPPED, ANNOTATED]	mitochondrial import inner membrane translocase subunit tim23	244	20	3.25286e-105	84,69	5	C:GO:0005744; P:GO:0006886; F:GO:0015450; C:GO:0016021; P:GO:0071806	C:mitochondrial inner membrane presequence translocase complex; P:intracellular protein transport; F:P-P-bond-hydrolysis-driven protein transmembrane transporter activity; C:integral component of membrane; P:protein transmembrane transport			IPR003397 (PFAM)	no GO terms	no GO terms
EPRU-FC_03635	[INTERPRO, BLASTED, MAPPED]	heat repeat protein	715	20	1.36566e-57	44,14	2	C:GO:0016020; C:GO:0016021	C:membrane; C:integral component of membrane			no IPS match	no IPS match	no IPS match
EPRU-FC_03636	[INTERPRO, BLASTED, MAPPED]	HEAT repeat protein	891	20	4.66162e-67	46,96	2	C:GO:0016020; C:GO:0016021	C:membrane; C:integral component of membrane			IPR019442 (PFAM)	no GO terms	no GO terms
EPRU-FC_03716	[INTERPRO, BLASTED, MAPPED]	spindle pole body interacting protein	763	20	0	67,9	3	C:GO:0005886; F:GO:0017112; P:GO:0051666	C:plasma membrane; F:Rab guanyl-nucleotide exchange factor activity; P:actin cortical patch localization			IPR012860 (PFAM); PF08616 (PFAM)	no GO terms	no GO terms
EPRU-FC_03717	[INTERPRO, BLASTED, MAPPED]	flavin reductase like domain-containing protein	269	20	6.09263e-15	46,44	2	F:GO:0010181; F:GO:0048037	F:FMN binding; F:cofactor binding			IPR002563 (PFAM)	F:GO:0010181	F:FMN binding
EPRU-FC_03718	[INTERPRO, BLASTED, MAPPED]	hypothetical protein PV05_01795	540	20	3.13035e-76	52,26	3	F:GO:0003674; C:GO:0005575; P:GO:0008150	F:molecular_function; C:cellular_component; P:biological_process			no IPS match	no IPS match	no IPS match
EPRU-FC_03719	[INTERPRO, BLASTED, MAPPED]	P-loop containing nucleoside triphosphate hydrolase	937	20	2.22032e-126	53,34	3	F:GO:0016787; C:GO:0032126; P:GO:0070941	F:hydrolase activity; C:eisosome; P:eisosome assembly			PF05729 (PFAM)	no GO terms	no GO terms
EPRU-FC_03720	[INTERPRO, BLASTED, MAPPED, ANNOTATED]	NRPS-like enzyme	1052	20	0	58,34	2	F:GO:0003824; P:GO:0008152	F:catalytic activity; P:metabolic process			IPR013120 (PFAM); IPR000873 (PFAM)	F:GO:0003824; P:GO:0008152	F:catalytic activity; P:metabolic process
EPRU-FC_03721	[INTERPRO, BLASTED]	hypothetical protein AOQ84DRAFT_375136	558	20	1.54881e-44	41,87						no IPS match	no IPS match	no IPS match
EPRU-FC_03722	[INTERPRO, BLASTED]	von willebrand factor type A domain protein	422	20	0.571988	43,91						no IPS match	no IPS match	no IPS match
EPRU-FC_03723	[INTERPRO, BLASTED, MAPPED]	putative integral membrane protein	244	20	1.46718e-29	53,41	3	C:GO:0016020; C:GO:0016021; F:GO:0016787	C:membrane; C:integral component of membrane; F:hydrolase activity			no IPS match	no IPS match	no IPS match
EPRU-FC_03724	[INTERPRO, BLASTED, MAPPED, ANNOTATED]	efflux pump antibiotic resistance protein	563	20	0	85,19	3	F:GO:0005215; C:GO:0016021; P:GO:0055085	F:transporter activity; C:integral component of membrane; P:transmembrane transport			IPR011701 (PFAM)	C:GO:0016021; P:GO:0055085	C:integral component of membrane; P:transmembrane transport
EPRU-FC_03725	[INTERPRO, BLASTED, MAPPED]	hypothetical protein V492_00220, partial	1636	20	0	56,55	4	C:GO:0016020; C:GO:0016021; C:GO:0032126; P:GO:0070941	C:membrane; C:integral component of membrane; C:eisosome; P:eisosome assembly			PF05729 (PFAM); IPR020683 (PFAM)	no GO terms	no GO terms
EPRU-FC_03743	[INTERPRO, BLASTED, MAPPED]	RhoGAP-domain-containing protein	819	20	0	62,67	1	P:GO:0007165	P:signal transduction			IPR000198 (PFAM)	P:GO:0007165	P:signal transduction
EPRU-FC_03744	[INTERPRO, BLASTED]	Secreted protein NIS1	167	20	2.07791e-26	55,93						no IPS match	no IPS match	no IPS match
EPRU-FC_03745	[INTERPRO, BLASTED, MAPPED]	Rho GTPase-activating protein domain	341	20	7.59632e-33	55,85	4	F:GO:0004190; P:GO:0006508; C:GO:0016020; C:GO:0016021	F:aspartic-type endopeptidase activity; P:proteolysis; C:membrane; C:integral component of membrane			no IPS match	no IPS match	no IPS match
EPRU-FC_03746	[INTERPRO, BLASTED, MAPPED]	Terpenoid synthase	417	20	1.87381e-67	44,45	2	C:GO:0016020; C:GO:0016021	C:membrane; C:integral component of membrane			no IPS match	no IPS match	no IPS match
EPRU-FC_03747	[INTERPRO, BLASTED, MAPPED]	Protein of unknown function DUF3115	367	20	2.42997e-99	62,54	3	C:GO:0005737; F:GO:0070042; P:GO:0070475	C:cytoplasm; F:rRNA (uridine-N3-)-methyltransferase activity; P:rRNA base methylation			IPR021463 (PFAM)	no GO terms	no GO terms
EPRU-FC_03748	[INTERPRO, BLASTED]	Uncharacterised protein	60	1	155239	68,42						no IPS match	no IPS match	no IPS match
EPRU-FC_03749	[INTERPRO, BLASTED]	hypothetical protein LPUS_11889	259	20	1.51839e-67	52,49						no IPS match	no IPS match	no IPS match
EPRU-FC_03750	[INTERPRO, BLASTED, MAPPED]	N-acetyltransferas-like protein	141	20	6.80401e-40	67,92	2	F:GO:0003674; P:GO:0008150	F:molecular_function; P:biological_process			no IPS match	no IPS match	no IPS match
EPRU-FC_03751	[INTERPRO, BLASTED, MAPPED, ANNOTATED]	ribosome biogenesis protein nhp2	242	20	2.07959e-84	75,13	10	P:GO:0000469; P:GO:0000470; P:GO:0006412; F:GO:0008121; C:GO:0022625; P:GO:0022900; P:GO:0031118; P:GO:0031120; C:GO:0031429; F:GO:0034513	P:cleavage involved in rRNA processing; P:maturation of LSU-rRNA; P:translation; F:ubiquinol-cytochrome-c reductase activity; C:cytosolic large ribosomal subunit; P:electron transport chain; P:rRNA pseudouridine synthesis; P:snRNA pseudouridine synthesis; C:box H/ACA snoRNP complex; F:box H/ACA snoRNA binding	EC:1.10.2; EC:1.10.2.2	Acting on diphenols and related substances as donors; Quinol--cytochrome-c reductase	IPR004038 (PFAM)	no GO terms	no GO terms
EPRU-FC_03752	[INTERPRO, BLASTED, MAPPED, ANNOTATED]	ubiquinol-cytochrome c reductase complex ubiquinone-binding protein	124	20	8.97659e-46	67,97	3	C:GO:0005750; P:GO:0006122; F:GO:0008121	C:mitochondrial respiratory chain complex III; P:mitochondrial electron transport, ubiquinol to cytochrome c; F:ubiquinol-cytochrome-c reductase activity	EC:1.10.2; EC:1.10.2.2	Acting on diphenols and related substances as donors; Quinol--cytochrome-c reductase	IPR004205 (PFAM)	F:GO:0008121	F:ubiquinol-cytochrome-c reductase activity
EPRU-FC_03753	[INTERPRO, BLASTED, MAPPED, ANNOTATED]	prohibitin-1	282	20	1.62587e-168	92,19	1	C:GO:0016020	C:membrane			IPR001107 (PFAM)	no GO terms	no GO terms
EPRU-FC_03988	[INTERPRO, BLASTED, MAPPED]	predicted protein	174	20	1.66168e-51	67,66	3	C:GO:0016020; C:GO:0016021; P:GO:0043386	C:membrane; C:integral component of membrane; P:mycotoxin biosynthetic process			IPR021765 (PFAM)	P:GO:0043386	P:mycotoxin biosynthetic process
EPRU-FC_03989	[INTERPRO, BLASTED, MAPPED, ANNOTATED]	Aldolase-type TIM barrel	329	20	1.63233e-106	58,63	1	F:GO:0003824	F:catalytic activity			IPR001585 (PFAM)	P:GO:0005975	P:carbohydrate metabolic process
EPRU-FC_03990	[INTERPRO, BLASTED, MAPPED]	nmra-like protein	314	20	7.66958e-96	60,96	6	F:GO:0004591; P:GO:0006099; P:GO:0008152; F:GO:0016624; F:GO:0030976; P:GO:0055114	F:oxoglutarate dehydrogenase (succinyl-transferring) activity; P:tricarboxylic acid cycle; P:metabolic process; F:oxidoreductase activity, acting on the aldehyde or oxo group of donors, disulfide as acceptor; F:thiamine pyrophosphate binding; P:oxidation-reduction process			IPR008030 (PFAM)	no GO terms	no GO terms
EPRU-FC_03991	[INTERPRO, BLASTED, MAPPED]	gibberellin 20-oxidase	323	20	2.01899e-83	59,44	3	F:GO:0016491; F:GO:0046872; P:GO:0055114	F:oxidoreductase activity; F:metal ion binding; P:oxidation-reduction process			IPR026992 (PFAM); IPR005123 (PFAM)	F:GO:0016491; P:GO:0055114	F:oxidoreductase activity; P:oxidation-reduction process
EPRU-FC_03992	[INTERPRO, BLASTED, MAPPED]	putative phytanoyl- dioxygenase family protein	321	20	7.70693e-90	63,11	2	F:GO:0051213; P:GO:0055114	F:dioxygenase activity; P:oxidation-reduction process			IPR008775 (PFAM)	no GO terms	no GO terms
EPRU-FC_03993	[INTERPRO, BLASTED, MAPPED]	nonribosomal peptide synthase, putative	971	20	0	57,64	3	F:GO:0003824; P:GO:0008152; F:GO:0016874	F:catalytic activity; P:metabolic process; F:ligase activity			IPR013120 (PFAM); IPR000873 (PFAM)	F:GO:0003824; P:GO:0008152	F:catalytic activity; P:metabolic process
EPRU-FC_03994	[INTERPRO, BLASTED, MAPPED, ANNOTATED]	MFS transporter	510	20	8.07833e-101	55,14	1	C:GO:0016020	C:membrane			IPR011701 (PFAM)	C:GO:0016021; P:GO:0055085	C:integral component of membrane; P:transmembrane transport
EPRU-FC_03995	[INTERPRO, BLASTED]	predicted protein	547	20	3.43651e-27	51,28						IPR029526 (PFAM)	no GO terms	no GO terms
EPRU-FC_03996	[INTERPRO, BLASTED]	PiggyBac transposable element-derived protein 4	155	20	5.55552e-10	54,15						IPR029526 (PFAM)	no GO terms	no GO terms
EPRU-FC_03997	[INTERPRO, BLASTED, MAPPED]	cytochrome P450 4A21	429	20	4.96982e-85	47,56	11	F:GO:0004497; F:GO:0005506; C:GO:0016020; C:GO:0016021; F:GO:0016491; F:GO:0016705; F:GO:0020037; F:GO:0046872; P:GO:0055114; P:GO:1900560; P:GO:1900563	F:monooxygenase activity; F:iron ion binding; C:membrane; C:integral component of membrane; F:oxidoreductase activity; F:oxidoreductase activity, acting on paired donors, with incorporation or reduction of molecular oxygen; F:heme binding; F:metal ion binding; P:oxidation-reduction process; P:austinol biosynthetic process; P:dehydroaustinol biosynthetic process			IPR001128 (PFAM)	F:GO:0005506; F:GO:0016705; F:GO:0020037; P:GO:0055114	F:iron ion binding; F:oxidoreductase activity, acting on paired donors, with incorporation or reduction of molecular oxygen; F:heme binding; P:oxidation-reduction process
EPRU-FC_03998	[INTERPRO, BLASTED]	phosphoglycerate mutase-like protein	524	20	0	77,75						IPR000560 (PFAM)	no GO terms	no GO terms
EPRU-FC_03999	[INTERPRO, BLASTED]	pentatricopeptide repeat protein	918	20	9.03758e-94	49,86						IPR002885 (PFAM); IPR002885 (PFAM)	no GO terms	no GO terms
EPRU-FC_04166	[INTERPRO, BLASTED, MAPPED]	3-phosphoshikimate 1-carboxyvinyltransferase	503	20	6.49207e-05	52,51	24	F:GO:0003676; F:GO:0003682; F:GO:0003714; F:GO:0003824; F:GO:0003866; F:GO:0005524; C:GO:0005634; C:GO:0005694; C:GO:0005737; P:GO:0007286; P:GO:0008152; P:GO:0008652; P:GO:0009073; P:GO:0009423; P:GO:0015074; C:GO:0016607; F:GO:0016740; F:GO:0016765; F:GO:0030674; F:GO:0035064; P:GO:0060816; F:GO:0120092; P:GO:0120094; P:GO:1903507	F:nucleic acid binding; F:chromatin binding; F:transcription corepressor activity; F:catalytic activity; F:3-phosphoshikimate 1-carboxyvinyltransferase activity; F:ATP binding; C:nucleus; C:chromosome; C:cytoplasm; P:spermatid development; P:metabolic process; P:cellular amino acid biosynthetic process; P:aromatic amino acid family biosynthetic process; P:chorismate biosynthetic process; P:DNA in…			no IPS match	no IPS match	no IPS match
EPRU-FC_04167	[INTERPRO, BLASTED, MAPPED]	related to trichothecene 3-O-acetyltransferase	501	20	9.38841e-46	41,26	8	F:GO:0003824; P:GO:0008152; P:GO:0009058; C:GO:0016020; C:GO:0016021; F:GO:0016740; F:GO:0016747; F:GO:0016788	F:catalytic activity; P:metabolic process; P:biosynthetic process; C:membrane; C:integral component of membrane; F:transferase activity; F:transferase activity, transferring acyl groups other than amino-acyl groups; F:hydrolase activity, acting on ester bonds			IPR003480 (PFAM)	F:GO:0016747	F:transferase activity, transferring acyl groups other than amino-acyl groups
EPRU-FC_04168	[INTERPRO, BLASTED, MAPPED]	Serine hydrolase FSH	252	20	2.59569e-29	48,97	1	F:GO:0016787	F:hydrolase activity			IPR005645 (PFAM)	no GO terms	no GO terms
EPRU-FC_04169	[INTERPRO, BLASTED, MAPPED]	related to polyketide synthase	2652	20	0	60,34	6	F:GO:0003824; P:GO:0008152; F:GO:0016491; F:GO:0016740; F:GO:0031177; P:GO:0055114	F:catalytic activity; P:metabolic process; F:oxidoreductase activity; F:transferase activity; F:phosphopantetheine binding; P:oxidation-reduction process			PF13602 (PFAM); IPR020807 (PFAM); IPR014043 (PFAM); IPR013154 (PFAM); IPR013968 (PFAM); IPR014030 (PFAM); IPR014031 (PFAM); IPR032821 (PFAM); IPR009081 (PFAM)	P:GO:0055114	P:oxidation-reduction process
EPRU-FC_04170	[INTERPRO, BLASTED, MAPPED]	Glucose/ribitol dehydrogenase	294	20	2.22603e-123	67,21	2	F:GO:0016491; P:GO:0055114	F:oxidoreductase activity; P:oxidation-reduction process			IPR002347 (PFAM)	no GO terms	no GO terms
EPRU-FC_04171	[INTERPRO, BLASTED, MAPPED, ANNOTATED]	u1 small nuclear ribonucleoprotein	430	20	2.19493e-98	75,65	1	F:GO:0030619	F:U1 snRNA binding			IPR000504 (PFAM); IPR022023 (PFAM)	F:GO:0003676	F:nucleic acid binding
EPRU-FC_04172	[INTERPRO, BLASTED, MAPPED, ANNOTATED]	60S acidic ribosomal protein P0	257	20	8.41572e-101	78,21	5	P:GO:0000027; P:GO:0000956; C:GO:0005730; C:GO:0005840; P:GO:0006364	P:ribosomal large subunit assembly; P:nuclear-transcribed mRNA catabolic process; C:nucleolus; C:ribosome; P:rRNA processing			IPR001790 (PFAM)	C:GO:0005622; P:GO:0042254	C:intracellular; P:ribosome biogenesis
EPRU-FC_04336	[INTERPRO, NO-BLAST]	---NA---	505									no IPS match	no IPS match	no IPS match
EPRU-FC_04337	[INTERPRO, BLASTED, MAPPED, ANNOTATED]	hypothetical protein LPUS_07663	202	20	7.00359e-69	73,85	1	C:GO:0016020	C:membrane			no IPS match	no IPS match	no IPS match
EPRU-FC_04338	[INTERPRO, BLASTED, MAPPED]	predicted protein	151	20	1.10521e-43	64,19	2	C:GO:0016020; C:GO:0016021	C:membrane; C:integral component of membrane			no IPS match	no IPS match	no IPS match
EPRU-FC_04339	[INTERPRO, BLASTED, MAPPED, ANNOTATED]	kinesin family protein	1008	20	0	77,5	6	F:GO:0003777; F:GO:0005524; P:GO:0007018; F:GO:0008017; F:GO:0008113; P:GO:0055114	F:microtubule motor activity; F:ATP binding; P:microtubule-based movement; F:microtubule binding; F:peptide-methionine (S)-S-oxide reductase activity; P:oxidation-reduction process	EC:3.6.1.15; EC:1.8.4.11	Nucleoside-triphosphate phosphatase; Peptide-methionine (S)-S-oxide reductase	IPR001752 (PFAM)	F:GO:0003777; F:GO:0005524; P:GO:0007018; F:GO:0008017	F:microtubule motor activity; F:ATP binding; P:microtubule-based movement; F:microtubule binding
EPRU-FC_04340	[INTERPRO, BLASTED, MAPPED, ANNOTATED]	peptide methionine sulfoxide reductase	207	20	3.76754e-104	80,45	2	F:GO:0008113; P:GO:0055114	F:peptide-methionine (S)-S-oxide reductase activity; P:oxidation-reduction process	EC:1.8.4.11	Peptide-methionine (S)-S-oxide reductase	IPR002569 (PFAM)	F:GO:0008113; P:GO:0055114	F:peptide-methionine (S)-S-oxide reductase activity; P:oxidation-reduction process
EPRU-FC_04341	[INTERPRO, BLASTED, MAPPED, ANNOTATED]	Zn(2)-C6 fungal-type DNA-binding domain	902	20	0	59,7	2	F:GO:0005488; P:GO:0006355	F:binding; P:regulation of transcription, DNA-templated			IPR007219 (PFAM)	F:GO:0003677; C:GO:0005634; P:GO:0006351; F:GO:0008270	F:DNA binding; C:nucleus; P:transcription, DNA-templated; F:zinc ion binding
EPRU-FC_04342	[INTERPRO, BLASTED, MAPPED, ANNOTATED]	S-adenosyl-L-methionine-dependent methyltransferase	345	20	5.81691e-95	55,03	1	F:GO:0016740	F:transferase activity			IPR001077 (PFAM)	F:GO:0008171	F:O-methyltransferase activity
EPRU-FC_04343	[INTERPRO, BLASTED, MAPPED, ANNOTATED]	Acyl transferase/acyl hydrolase/lysophospholipase	1497	20	0	56,88	1	F:GO:0003824	F:catalytic activity			IPR014031 (PFAM); IPR032821 (PFAM); IPR009081 (PFAM); IPR001031 (PFAM); IPR020807 (PFAM); IPR014030 (PFAM); IPR014043 (PFAM)	P:GO:0009058; F:GO:0016788	P:biosynthetic process; F:hydrolase activity, acting on ester bonds
EPRU-FC_04344	[INTERPRO, BLASTED, MAPPED, ANNOTATED]	Acyl transferase/acyl hydrolase/lysophospholipase	545	20	3.00273e-156	61,13	1	F:GO:0003824	F:catalytic activity			IPR032088 (PFAM); IPR014030 (PFAM)	no GO terms	no GO terms
EPRU-FC_04345	[INTERPRO, BLASTED, MAPPED, ANNOTATED]	Ribonuclease H-like protein	495	20	1.24297e-170	81	2	F:GO:0003676; P:GO:0015074	F:nucleic acid binding; P:DNA integration			IPR001584 (PFAM)	P:GO:0015074	P:DNA integration
EPRU-FC_04784	[INTERPRO, BLASTED, MAPPED, ANNOTATED]	C6 transcription factor	614	20	0	58,69	1	F:GO:0005488	F:binding			IPR007219 (PFAM)	F:GO:0003677; C:GO:0005634; P:GO:0006351; F:GO:0008270	F:DNA binding; C:nucleus; P:transcription, DNA-templated; F:zinc ion binding
EPRU-FC_04785	[INTERPRO, BLASTED, MAPPED, ANNOTATED]	major facilitator superfamily transporter	423	20	0	72,81	2	C:GO:0016021; P:GO:0055085	C:integral component of membrane; P:transmembrane transport			IPR011701 (PFAM)	C:GO:0016021; P:GO:0055085	C:integral component of membrane; P:transmembrane transport
EPRU-FC_04786	[INTERPRO, BLASTED, MAPPED, ANNOTATED]	Winged helix-turn-helix DNA-binding domain	391	20	0	57,71	3	F:GO:0003677; F:GO:0008171; P:GO:0032259	F:DNA binding; F:O-methyltransferase activity; P:methylation			IPR001077 (PFAM)	F:GO:0008171	F:O-methyltransferase activity
EPRU-FC_04787	[INTERPRO, BLASTED, MAPPED, ANNOTATED]	Salicylate hydroxylase	437	20	0	54,44	1	F:GO:0050660	F:flavin adenine dinucleotide binding			IPR002938 (PFAM); IPR023753 (PFAM)	F:GO:0016491; P:GO:0055114; F:GO:0071949	F:oxidoreductase activity; P:oxidation-reduction process; F:FAD binding
EPRU-FC_04788	[INTERPRO, BLASTED, MAPPED, ANNOTATED]	polyketide synthase, putative	1002	20	0	65,75	3	P:GO:0009058; F:GO:0016788; F:GO:0047879	P:biosynthetic process; F:hydrolase activity, acting on ester bonds; F:erythronolide synthase activity	EC:2.3.1.94	6-deoxyerythronolide-B synthase	IPR014030 (PFAM); IPR014043 (PFAM); IPR014031 (PFAM); IPR032088 (PFAM)	no GO terms	no GO terms
EPRU-FC_04789	[INTERPRO, BLASTED, MAPPED, ANNOTATED]	polyketide synthase	990	20	0	56,48	3	P:GO:0009058; F:GO:0016788; F:GO:0047879	P:biosynthetic process; F:hydrolase activity, acting on ester bonds; F:erythronolide synthase activity	EC:2.3.1.94	6-deoxyerythronolide-B synthase	IPR020807 (PFAM); IPR009081 (PFAM); IPR001031 (PFAM); IPR014043 (PFAM)	P:GO:0009058; F:GO:0016788	P:biosynthetic process; F:hydrolase activity, acting on ester bonds
EPRU-FC_04790	[INTERPRO, BLASTED, MAPPED]	glycine betaine/proline transport system ATP-binding protein	132	7	146454	55,25	7	F:GO:0000166; F:GO:0005524; C:GO:0009279; C:GO:0016020; C:GO:0016021; F:GO:0016887; P:GO:0031460	F:nucleotide binding; F:ATP binding; C:cell outer membrane; C:membrane; C:integral component of membrane; F:ATPase activity; P:glycine betaine transport			no IPS match	no IPS match	no IPS match
EPRU-FC_04791	[INTERPRO, BLASTED, MAPPED]	FAD monooxygenase, putative	717	20	3.77959e-158	56,06	4	F:GO:0004497; C:GO:0005575; P:GO:0055114; F:GO:0071949	F:monooxygenase activity; C:cellular_component; P:oxidation-reduction process; F:FAD binding			IPR002938 (PFAM); IPR012941 (PFAM)	F:GO:0071949	F:FAD binding
EPRU-FC_04792	[INTERPRO, BLASTED, MAPPED]	Opioid growth factor receptor	252	20	4.16718e-53	57,23	3	P:GO:0007165; C:GO:0016020; F:GO:0038023	P:signal transduction; C:membrane; F:signaling receptor activity			IPR006757 (PFAM)	C:GO:0016020; F:GO:0038023	C:membrane; F:signaling receptor activity
EPRU-FC_04793	[INTERPRO, BLASTED, MAPPED, ANNOTATED]	P-loop containing nucleoside triphosphate hydrolase protein	526	20	0	70,32	1	F:GO:0016787	F:hydrolase activity			IPR003959 (PFAM)	F:GO:0005524	F:ATP binding
EPRU-FC_04794	[INTERPRO, BLASTED, MAPPED, ANNOTATED]	ubiquitin-conjugating enzyme	1227	20	0	59,78	1	F:GO:0016740	F:transferase activity			IPR000608 (PFAM); IPR012317 (PFAM)	F:GO:0003950	F:NAD+ ADP-ribosyltransferase activity
EPRU-FC_04801	[INTERPRO, BLASTED, MAPPED, ANNOTATED]	short chain dehydrogenase/reductase	278	20	9.96228e-126	77,8	2	F:GO:0016491; P:GO:0055114	F:oxidoreductase activity; P:oxidation-reduction process			IPR002347 (PFAM)	no GO terms	no GO terms
EPRU-FC_04802	[INTERPRO, BLASTED, MAPPED]	short chain dehydrogenase/reductase	374	20	9.70652e-103	64,16	8	F:GO:0003735; C:GO:0005622; C:GO:0005840; P:GO:0006412; C:GO:0016020; C:GO:0016021; F:GO:0016491; P:GO:0055114	F:structural constituent of ribosome; C:intracellular; C:ribosome; P:translation; C:membrane; C:integral component of membrane; F:oxidoreductase activity; P:oxidation-reduction process			IPR002347 (PFAM)	no GO terms	no GO terms
EPRU-FC_04803	[INTERPRO, BLASTED, MAPPED, ANNOTATED]	citrate synthase	407	20	1.06293e-147	68,03	2	P:GO:0006099; F:GO:0046912	P:tricarboxylic acid cycle; F:transferase activity, transferring acyl groups, acyl groups converted into alkyl on transfer			IPR002020 (PFAM)	F:GO:0046912	F:transferase activity, transferring acyl groups, acyl groups converted into alkyl on transfer
EPRU-FC_04804	[INTERPRO, BLASTED, MAPPED]	predicted protein	343	20	1.36423e-126	48,15	3	C:GO:0016020; C:GO:0016021; P:GO:0019290	C:membrane; C:integral component of membrane; P:siderophore biosynthetic process			IPR022770 (PFAM); IPR007310 (PFAM)	P:GO:0019290	P:siderophore biosynthetic process
EPRU-FC_04805	[INTERPRO, BLASTED, MAPPED]	predicted protein	537	20	2.62825e-109	53,89	2	C:GO:0016020; C:GO:0016021	C:membrane; C:integral component of membrane			no IPS match	no IPS match	no IPS match
EPRU-FC_04806	[INTERPRO, BLASTED, MAPPED, ANNOTATED]	ATPase, AAA-type, core	954	20	0	69,52	2	F:GO:0005524; P:GO:0006355	F:ATP binding; P:regulation of transcription, DNA-templated			IPR003959 (PFAM)	F:GO:0005524	F:ATP binding
EPRU-FC_04912	[INTERPRO, BLASTED, MAPPED, ANNOTATED]	related to FMP27 Found in Mitochondrial Proteome	1577	20	0	73,98	1	C:GO:0016020	C:membrane			IPR019441 (PFAM); IPR019409 (PFAM); IPR019439 (PFAM); IPR019415 (PFAM)	no GO terms	no GO terms
EPRU-FC_04913	[INTERPRO, BLASTED, MAPPED]	hypothetical protein AOQ84DRAFT_386637	183	20	0.226286	63,07	4	F:GO:0003676; F:GO:0005524; C:GO:0016020; C:GO:0016021	F:nucleic acid binding; F:ATP binding; C:membrane; C:integral component of membrane			no IPS match	no IPS match	no IPS match
EPRU-FC_04914	[INTERPRO, BLASTED, MAPPED, ANNOTATED]	PRTase-like protein	232	20	2.91476e-98	79,34	2	P:GO:0009116; F:GO:0016757	P:nucleoside metabolic process; F:transferase activity, transferring glycosyl groups			PF14681 (PFAM)	no GO terms	no GO terms
EPRU-FC_04915	[INTERPRO, BLASTED, MAPPED]	hypothetical protein ASPZODRAFT_144060	725	20	1.08961e-67	43,89	2	C:GO:0016020; C:GO:0016021	C:membrane; C:integral component of membrane			no IPS match	no IPS match	no IPS match
EPRU-FC_04916	[INTERPRO, BLASTED, MAPPED, ANNOTATED]	squalene-hopene cyclase	1242	20	0	67,39	1	F:GO:0016853	F:isomerase activity			IPR032697 (PFAM); IPR032696 (PFAM); IPR001128 (PFAM)	F:GO:0005506; F:GO:0016705; F:GO:0020037; P:GO:0055114	F:iron ion binding; F:oxidoreductase activity, acting on paired donors, with incorporation or reduction of molecular oxygen; F:heme binding; P:oxidation-reduction process
EPRU-FC_04917	[INTERPRO, BLASTED, MAPPED]	related to transporter (major facilitator superfamily)	281	20	2.12046e-37	57,9	3	C:GO:0016020; C:GO:0016021; P:GO:0055085	C:membrane; C:integral component of membrane; P:transmembrane transport			IPR011701 (PFAM)	C:GO:0016021; P:GO:0055085	C:integral component of membrane; P:transmembrane transport
EPRU-FC_04918	[INTERPRO, BLASTED, MAPPED, ANNOTATED]	predicted protein	189	20	3.26074e-55	64,13	2	C:GO:0005783; C:GO:0044425	C:endoplasmic reticulum; C:membrane part			PF10914 (PFAM)	no GO terms	no GO terms
EPRU-FC_04919	[INTERPRO, BLASTED, MAPPED, ANNOTATED]	cytochrome P450	503	20	0	60,32	5	F:GO:0004497; F:GO:0005506; F:GO:0016705; F:GO:0020037; P:GO:0055114	F:monooxygenase activity; F:iron ion binding; F:oxidoreductase activity, acting on paired donors, with incorporation or reduction of molecular oxygen; F:heme binding; P:oxidation-reduction process			IPR001128 (PFAM)	F:GO:0005506; F:GO:0016705; F:GO:0020037; P:GO:0055114	F:iron ion binding; F:oxidoreductase activity, acting on paired donors, with incorporation or reduction of molecular oxygen; F:heme binding; P:oxidation-reduction process
EPRU-FC_04920	[INTERPRO, BLASTED, MAPPED, ANNOTATED]	3-hydroxybutyryl-CoA dehydratase	431	20	0	79,87	8	F:GO:0003676; F:GO:0005524; C:GO:0005622; P:GO:0006260; P:GO:0006281; P:GO:0006310; P:GO:0032508; F:GO:0043140	F:nucleic acid binding; F:ATP binding; C:intracellular; P:DNA replication; P:DNA repair; P:DNA recombination; P:DNA duplex unwinding; F:ATP-dependent 3'-5' DNA helicase activity	EC:3.6.1.3; EC:3.6.1.15	Adenosinetriphosphatase; Nucleoside-triphosphate phosphatase	no IPS match	no IPS match	no IPS match
EPRU-FC_04960	[INTERPRO, BLASTED, MAPPED, ANNOTATED]	6-methylsalicylic acid synthase	1793	20	0	76,13	3	P:GO:0008152; F:GO:0016746; F:GO:0031177	P:metabolic process; F:transferase activity, transferring acyl groups; F:phosphopantetheine binding			IPR014031 (PFAM); IPR020807 (PFAM); IPR013968 (PFAM); IPR014030 (PFAM); IPR014043 (PFAM); IPR032821 (PFAM); IPR009081 (PFAM)	no GO terms	no GO terms
EPRU-FC_04961	[INTERPRO, BLASTED, MAPPED]	fungal specific transcription factor domain-containing protein	273	20	3.86593e-24	52,57	8	F:GO:0000981; F:GO:0003677; C:GO:0005634; P:GO:0006351; P:GO:0006355; P:GO:0006357; F:GO:0008270; F:GO:0046872	F:RNA polymerase II transcription factor activity, sequence-specific DNA binding; F:DNA binding; C:nucleus; P:transcription, DNA-templated; P:regulation of transcription, DNA-templated; P:regulation of transcription by RNA polymerase II; F:zinc ion binding; F:metal ion binding			no IPS match	no IPS match	no IPS match
EPRU-FC_04962	[INTERPRO, BLASTED, MAPPED]	fungal specific transcription factor domain-containing protein	391	20	3.09163e-57	58,39	8	F:GO:0000981; F:GO:0003677; C:GO:0005634; P:GO:0006351; P:GO:0006355; P:GO:0006357; F:GO:0008270; F:GO:0046872	F:RNA polymerase II transcription factor activity, sequence-specific DNA binding; F:DNA binding; C:nucleus; P:transcription, DNA-templated; P:regulation of transcription, DNA-templated; P:regulation of transcription by RNA polymerase II; F:zinc ion binding; F:metal ion binding			IPR007219 (PFAM)	F:GO:0003677; C:GO:0005634; P:GO:0006351; F:GO:0008270	F:DNA binding; C:nucleus; P:transcription, DNA-templated; F:zinc ion binding
EPRU-FC_04963	[INTERPRO, BLASTED]	predicted protein	512	20	4.16404e-13	49,42						no IPS match	no IPS match	no IPS match
EPRU-FC_04964	[INTERPRO, BLASTED, MAPPED]	ribosome recycling factor	305	20	5.24396e-31	54,04	3	C:GO:0005739; P:GO:0006412; F:GO:0043023	C:mitochondrion; P:translation; F:ribosomal large subunit binding			IPR023584 (PFAM)	no GO terms	no GO terms
EPRU-FC_04965	[INTERPRO, BLASTED, MAPPED, ANNOTATED]	heat shock protein SSB1	614	20	0	96,13	15	P:GO:0000054; P:GO:0002181; F:GO:0005516; F:GO:0005524; C:GO:0005829; C:GO:0005844; P:GO:0006364; P:GO:0006415; P:GO:0006450; P:GO:0006452; C:GO:0010494; F:GO:0016887; P:GO:0042149; F:GO:0051082; P:GO:0051083	P:ribosomal subunit export from nucleus; P:cytoplasmic translation; F:calmodulin binding; F:ATP binding; C:cytosol; C:polysome; P:rRNA processing; P:translational termination; P:regulation of translational fidelity; P:translational frameshifting; C:cytoplasmic stress granule; F:ATPase activity; P:cellular response to glucose starvation; F:unfolded protein binding; P:'de novo' cotranslational prot…	EC:3.6.1.3; EC:3.6.1.15	Adenosinetriphosphatase; Nucleoside-triphosphate phosphatase	IPR013126 (PFAM)	no GO terms	no GO terms
EPRU-FC_04966	[INTERPRO, BLASTED, MAPPED]	related to member of RSC complex	676	20	0	55,82	2	P:GO:0006338; C:GO:0016586	P:chromatin remodeling; C:RSC-type complex			IPR001487 (PFAM)	F:GO:0005515	F:protein binding
EPRU-FC_04967	[INTERPRO, BLASTED, MAPPED, ANNOTATED]	cyclin-dependent kinase regulatory subunit	116	20	1.1559e-37	87,14	8	C:GO:0000307; F:GO:0008270; P:GO:0010389; C:GO:0016021; F:GO:0016301; P:GO:0045737; P:GO:0051301; F:GO:0061575	C:cyclin-dependent protein kinase holoenzyme complex; F:zinc ion binding; P:regulation of G2/M transition of mitotic cell cycle; C:integral component of membrane; F:kinase activity; P:positive regulation of cyclin-dependent protein serine/threonine kinase activity; P:cell division; F:cyclin-dependent protein serine/threonine kinase activator activity			IPR000789 (PFAM)	P:GO:0007049; F:GO:0016538	P:cell cycle; F:cyclin-dependent protein serine/threonine kinase regulator activity
EPRU-FC_04968	[INTERPRO, BLASTED]	hypothetical protein W97_01244	208	20	1.94234e-108	82,91						IPR012336 (PFAM)	no GO terms	no GO terms
EPRU-FC_04969	[INTERPRO, BLASTED, MAPPED, ANNOTATED]	transcription initiation factor TFIID subunit 2	1283	20	0	71,12	2	C:GO:0005669; P:GO:0016573	C:transcription factor TFIID complex; P:histone acetylation			no IPS match	no IPS match	no IPS match
EPRU-FC_05066	[INTERPRO, BLASTED, MAPPED]	Apolipoprotein B-100	730	20	4.4402e-39	47,06	1	F:GO:0005524	F:ATP binding			no IPS match	no IPS match	no IPS match
EPRU-FC_05067	[INTERPRO, BLASTED, MAPPED, ANNOTATED]	glycosyltransferase family 25 protein	164	20	2.1905e-08	66,05	2	C:GO:0016020; F:GO:0016740	C:membrane; F:transferase activity			no IPS match	no IPS match	no IPS match
EPRU-FC_05068	[INTERPRO, BLASTED, MAPPED]	glycosyltransferase family 25 protein	252	20	2.50158e-51	60,67	2	C:GO:0016020; C:GO:0016021	C:membrane; C:integral component of membrane			no IPS match	no IPS match	no IPS match
EPRU-FC_05069	[INTERPRO, BLASTED, MAPPED]	predicted protein	756	20	1.97851e-155	50,73	2	F:GO:0046872; C:GO:0048188	F:metal ion binding; C:Set1C/COMPASS complex			IPR019787 (PFAM)	no GO terms	no GO terms
EPRU-FC_05070	[INTERPRO, BLASTED]	ankyrin repeat protein-like protein	177	20	5.58147e-79	77,01						no IPS match	no IPS match	no IPS match
EPRU-FC_05071	[INTERPRO, BLASTED, MAPPED, ANNOTATED]	DNA-directed RNA polymerase III subunit RPC10	189	20	2.19541e-50	78,8	9	F:GO:0001056; F:GO:0003676; C:GO:0005666; C:GO:0005730; P:GO:0006379; P:GO:0006386; F:GO:0008270; P:GO:0042779; P:GO:0042797	F:RNA polymerase III activity; F:nucleic acid binding; C:DNA-directed RNA polymerase III complex; C:nucleolus; P:mRNA cleavage; P:termination of RNA polymerase III transcription; F:zinc ion binding; P:tRNA 3'-trailer cleavage; P:tRNA transcription by RNA polymerase III	EC:2.7.7.6	DNA-directed RNA polymerase	IPR001222 (PFAM)	F:GO:0003676; P:GO:0006351; F:GO:0008270	F:nucleic acid binding; P:transcription, DNA-templated; F:zinc ion binding
EPRU-FC_05072	[INTERPRO, BLASTED, MAPPED]	retrotransposon nucleocapsid protein	200	20	0,00037242	59,33	6	F:GO:0003676; F:GO:0003964; C:GO:0005634; P:GO:0006278; F:GO:0008270; P:GO:0015074	F:nucleic acid binding; F:RNA-directed DNA polymerase activity; C:nucleus; P:RNA-dependent DNA biosynthetic process; F:zinc ion binding; P:DNA integration			no IPS match	no IPS match	no IPS match
EPRU-FC_05073	[INTERPRO, BLASTED, MAPPED]	putative polyketide synthase	2588	20	0	59,83	6	F:GO:0003824; P:GO:0008152; F:GO:0016491; F:GO:0016740; F:GO:0031177; P:GO:0055114	F:catalytic activity; P:metabolic process; F:oxidoreductase activity; F:transferase activity; F:phosphopantetheine binding; P:oxidation-reduction process			IPR013154 (PFAM); IPR014030 (PFAM); IPR032821 (PFAM); PF13602 (PFAM); IPR013968 (PFAM); IPR009081 (PFAM); IPR014043 (PFAM); IPR013217 (PFAM); IPR014031 (PFAM); IPR020807 (PFAM)	P:GO:0055114	P:oxidation-reduction process
EPRU-FC_05074	[INTERPRO, BLASTED, MAPPED]	Serine hydrolase FSH	222	20	2.08495e-25	54,33	4	F:GO:0003674; C:GO:0005575; P:GO:0008150; F:GO:0016787	F:molecular_function; C:cellular_component; P:biological_process; F:hydrolase activity			IPR005645 (PFAM)	no GO terms	no GO terms
EPRU-FC_05075	[INTERPRO, BLASTED, MAPPED]	Glycosyl transferase, family 2	636	20	1.49144e-82	51,02	3	C:GO:0016020; C:GO:0016021; F:GO:0016740	C:membrane; C:integral component of membrane; F:transferase activity			PF13641 (PFAM)	no GO terms	no GO terms
EPRU-FC_05076	[INTERPRO, BLASTED, MAPPED]	trichothecene 3-O-acetyltransferase	519	20	4.83526e-61	44,04	8	F:GO:0003824; P:GO:0008152; P:GO:0009058; C:GO:0016020; C:GO:0016021; F:GO:0016740; F:GO:0016747; F:GO:0016788	F:catalytic activity; P:metabolic process; P:biosynthetic process; C:membrane; C:integral component of membrane; F:transferase activity; F:transferase activity, transferring acyl groups other than amino-acyl groups; F:hydrolase activity, acting on ester bonds			IPR003480 (PFAM)	F:GO:0016747	F:transferase activity, transferring acyl groups other than amino-acyl groups
EPRU-FC_05077	[INTERPRO, BLASTED, MAPPED]	hypothetical protein UCRPA7_1074	235	20	3.08519e-18	55,82	5	F:GO:0003674; C:GO:0005575; P:GO:0008150; C:GO:0016020; C:GO:0016021	F:molecular_function; C:cellular_component; P:biological_process; C:membrane; C:integral component of membrane			IPR021838 (PFAM)	no GO terms	no GO terms
EPRU-FC_05078	[INTERPRO, BLASTED, MAPPED]	Glycosyltransferase sugar-binding domain-containing protein	706	20	4.00964e-76	56,78	2	C:GO:0016020; C:GO:0016021	C:membrane; C:integral component of membrane			IPR002347 (PFAM); IPR007577 (PFAM)	no GO terms	no GO terms
EPRU-FC_05079	[INTERPRO, BLASTED, MAPPED]	acyl-CoA thioesterase II	318	20	5.51228e-109	65,92	3	P:GO:0006637; F:GO:0016853; F:GO:0047617	P:acyl-CoA metabolic process; F:isomerase activity; F:acyl-CoA hydrolase activity			PF13622 (PFAM)	no GO terms	no GO terms
EPRU-FC_05141	[INTERPRO, BLASTED, MAPPED]	set and mynd domain containing 1	156	20	1.90075e-42	69,32	1	F:GO:0046872	F:metal ion binding			no IPS match	no IPS match	no IPS match
EPRU-FC_05142	[INTERPRO, BLASTED, MAPPED]	kinase-like protein	372	20	4.9458e-109	59,55	2	F:GO:0016301; P:GO:0016310	F:kinase activity; P:phosphorylation			IPR002575 (PFAM)	no GO terms	no GO terms
EPRU-FC_05143	[INTERPRO, BLASTED, MAPPED, ANNOTATED]	Mitochondrial peroxiredoxin PRX1	263	20	1.69738e-127	84,09	6	F:GO:0004601; C:GO:0005623; P:GO:0045454; F:GO:0051920; P:GO:0055114; P:GO:0098869	F:peroxidase activity; C:cell; P:cell redox homeostasis; F:peroxiredoxin activity; P:oxidation-reduction process; P:cellular oxidant detoxification	EC:1.11.1.15; EC:1.11.1.7	Peroxiredoxin; Peroxidase	IPR000866 (PFAM); IPR019479 (PFAM)	F:GO:0016209; F:GO:0016491; F:GO:0051920; P:GO:0055114	F:antioxidant activity; F:oxidoreductase activity; F:peroxiredoxin activity; P:oxidation-reduction process
EPRU-FC_05144	[INTERPRO, BLASTED]	hypothetical protein BCR34DRAFT_552523	821	20	1.07102e-12	40,93						no IPS match	no IPS match	no IPS match
EPRU-FC_05145	[INTERPRO, BLASTED, MAPPED]	acetyl-CoA synthetase-like protein	557	20	0	61,03	5	F:GO:0003824; P:GO:0008152; C:GO:0016020; C:GO:0016021; F:GO:0031177	F:catalytic activity; P:metabolic process; C:membrane; C:integral component of membrane; F:phosphopantetheine binding			IPR000873 (PFAM)	F:GO:0003824; P:GO:0008152	F:catalytic activity; P:metabolic process
EPRU-FC_05146	[INTERPRO, BLASTED, MAPPED, ANNOTATED]	ubiquitin-conjugating enzyme E2 15	168	20	4.111e-96	89,76	4	F:GO:0005524; F:GO:0016740; P:GO:0031939; P:GO:0061186	F:ATP binding; F:transferase activity; P:negative regulation of chromatin silencing at telomere; P:negative regulation of chromatin silencing at silent mating-type cassette			IPR000608 (PFAM)	no GO terms	no GO terms
EPRU-FC_05147	[INTERPRO, BLASTED, MAPPED, ANNOTATED]	BcPKS16, polyketide synthase	2741	20	0	67,38	6	P:GO:0008152; F:GO:0016491; F:GO:0016787; F:GO:0036094; F:GO:0043168; F:GO:0048037	P:metabolic process; F:oxidoreductase activity; F:hydrolase activity; F:small molecule binding; F:anion binding; F:cofactor binding			IPR009081 (PFAM); IPR014031 (PFAM); IPR013217 (PFAM); IPR014043 (PFAM); IPR013094 (PFAM); IPR014030 (PFAM); IPR032088 (PFAM); IPR020807 (PFAM)	P:GO:0008152; F:GO:0016787	P:metabolic process; F:hydrolase activity
EPRU-FC_05148	[INTERPRO, BLASTED, MAPPED]	NADPH:quinone reductase	109	7	0,940213	50,76	8	C:GO:0005777; C:GO:0016020; C:GO:0016021; F:GO:0016491; P:GO:0016560; F:GO:0016787; F:GO:0046872; P:GO:0055114	C:peroxisome; C:membrane; C:integral component of membrane; F:oxidoreductase activity; P:protein import into peroxisome matrix, docking; F:hydrolase activity; F:metal ion binding; P:oxidation-reduction process			no IPS match	no IPS match	no IPS match
EPRU-FC_05149	[INTERPRO, BLASTED, MAPPED, ANNOTATED]	benzoate 4-monooxygenase cytochrome P450	507	20	5.56344e-147	64,7	2	F:GO:0005488; F:GO:0016491	F:binding; F:oxidoreductase activity			IPR001128 (PFAM)	F:GO:0005506; F:GO:0016705; F:GO:0020037; P:GO:0055114	F:iron ion binding; F:oxidoreductase activity, acting on paired donors, with incorporation or reduction of molecular oxygen; F:heme binding; P:oxidation-reduction process
EPRU-FC_05150	[INTERPRO, BLASTED, MAPPED]	S-adenosyl-L-methionine-dependent methyltransferase-like	348	20	1.21992e-76	62,93	3	F:GO:0008168; F:GO:0016740; P:GO:0032259	F:methyltransferase activity; F:transferase activity; P:methylation			PF13649 (PFAM)	no GO terms	no GO terms
EPRU-FC_05151	[INTERPRO, BLASTED, MAPPED]	related to multidrug resistant protein	621	20	0	65,66	3	C:GO:0016020; C:GO:0016021; P:GO:0055085	C:membrane; C:integral component of membrane; P:transmembrane transport			IPR011701 (PFAM)	C:GO:0016021; P:GO:0055085	C:integral component of membrane; P:transmembrane transport
EPRU-FC_05152	[INTERPRO, BLASTED, MAPPED]	hypothetical protein LPUS_03950	394	20	1.39369e-68	56	2	C:GO:0016020; C:GO:0016021	C:membrane; C:integral component of membrane			no IPS match	no IPS match	no IPS match
EPRU-FC_05153	[INTERPRO, BLASTED, MAPPED, ANNOTATED]	sphingoid long-chain base transporter RSB1	338	20	3.23415e-123	67,24	1	C:GO:0016020	C:membrane			IPR007568 (PFAM)	P:GO:0006950; C:GO:0016021	P:response to stress; C:integral component of membrane
EPRU-FC_05154	[INTERPRO, BLASTED, MAPPED]	C6 zinc finger domain protein	492	20	1.73407e-152	47,31	8	F:GO:0000981; F:GO:0003677; C:GO:0005634; P:GO:0006355; P:GO:0006357; F:GO:0008270; C:GO:0016020; C:GO:0016021	F:RNA polymerase II transcription factor activity, sequence-specific DNA binding; F:DNA binding; C:nucleus; P:regulation of transcription, DNA-templated; P:regulation of transcription by RNA polymerase II; F:zinc ion binding; C:membrane; C:integral component of membrane			no IPS match	no IPS match	no IPS match
EPRU-FC_05255	[INTERPRO, BLASTED, MAPPED, ANNOTATED]	Ribosomal protein L5	310	20	6.63642e-112	73,99	3	F:GO:0003735; C:GO:0005840; P:GO:0006412	F:structural constituent of ribosome; C:ribosome; P:translation			IPR031310 (PFAM); IPR031309 (PFAM)	no GO terms	no GO terms
EPRU-FC_05256	[INTERPRO, BLASTED, MAPPED, ANNOTATED]	Phenylalanine ammonia-lyase	823	20	0	78,68	4	C:GO:0005737; P:GO:0006559; P:GO:0009800; F:GO:0045548	C:cytoplasm; P:L-phenylalanine catabolic process; P:cinnamic acid biosynthetic process; F:phenylalanine ammonia-lyase activity	EC:4.3.1.24; EC:4.3.1.25	Phenylalanine ammonia-lyase; Phenylalanine/tyrosine ammonia-lyase	IPR001106 (PFAM)	no GO terms	no GO terms
EPRU-FC_05257	[INTERPRO, BLASTED, MAPPED, ANNOTATED]	Cytochrome P450 family protein	480	20	0	78,73	6	F:GO:0004497; F:GO:0005506; C:GO:0016021; F:GO:0016705; F:GO:0020037; P:GO:0055114	F:monooxygenase activity; F:iron ion binding; C:integral component of membrane; F:oxidoreductase activity, acting on paired donors, with incorporation or reduction of molecular oxygen; F:heme binding; P:oxidation-reduction process			IPR001128 (PFAM)	F:GO:0005506; F:GO:0016705; F:GO:0020037; P:GO:0055114	F:iron ion binding; F:oxidoreductase activity, acting on paired donors, with incorporation or reduction of molecular oxygen; F:heme binding; P:oxidation-reduction process
EPRU-FC_05258	[INTERPRO, BLASTED, MAPPED, ANNOTATED]	Major facilitator superfamily domain, general substrate transporter	443	20	0	76,61	2	C:GO:0016021; P:GO:0055085	C:integral component of membrane; P:transmembrane transport			IPR011701 (PFAM)	C:GO:0016021; P:GO:0055085	C:integral component of membrane; P:transmembrane transport
EPRU-FC_05259	[INTERPRO, BLASTED, MAPPED, ANNOTATED]	DAHP synthase	392	20	0	84,33	3	F:GO:0003849; P:GO:0009073; P:GO:0009423	F:3-deoxy-7-phosphoheptulonate synthase activity; P:aromatic amino acid family biosynthetic process; P:chorismate biosynthetic process	EC:2.5.1.54	3-deoxy-7-phosphoheptulonate synthase	IPR006218 (PFAM)	P:GO:0009058	P:biosynthetic process
EPRU-FC_05260	[INTERPRO, BLASTED, MAPPED, ANNOTATED]	STE/STE11 protein kinase	934	20	0	71,99	4	F:GO:0004672; F:GO:0005524; P:GO:0006468; P:GO:0007165	F:protein kinase activity; F:ATP binding; P:protein phosphorylation; P:signal transduction			IPR029458 (PFAM); IPR001660 (PFAM); IPR000719 (PFAM)	F:GO:0004672; F:GO:0005515; F:GO:0005524; P:GO:0006468	F:protein kinase activity; F:protein binding; F:ATP binding; P:protein phosphorylation
EPRU-FC_05261	[INTERPRO, BLASTED, MAPPED]	integral membrane protein	410	20	7.74351e-52	53,36	5	F:GO:0003674; C:GO:0005575; P:GO:0008150; C:GO:0016020; C:GO:0016021	F:molecular_function; C:cellular_component; P:biological_process; C:membrane; C:integral component of membrane			no IPS match	no IPS match	no IPS match
EPRU-FC_05262	[INTERPRO, BLASTED, MAPPED, ANNOTATED]	putative polyketide synthase	2557	20	0	59,82	1	F:GO:0016740	F:transferase activity			IPR020807 (PFAM); IPR014043 (PFAM); IPR009081 (PFAM); IPR032821 (PFAM); IPR014030 (PFAM); IPR014031 (PFAM); IPR013154 (PFAM); IPR013968 (PFAM); PF13602 (PFAM); IPR013217 (PFAM)	P:GO:0055114	P:oxidation-reduction process
EPRU-FC_05263	[INTERPRO, BLASTED, MAPPED]	related to multidrug transporter	570	20	7.12492e-160	62,95	3	C:GO:0016020; C:GO:0016021; P:GO:0055085	C:membrane; C:integral component of membrane; P:transmembrane transport			IPR011701 (PFAM)	C:GO:0016021; P:GO:0055085	C:integral component of membrane; P:transmembrane transport
EPRU-FC_05264	[INTERPRO, BLASTED, MAPPED, ANNOTATED]	probable DigA protein	959	20	0	81,63	3	C:GO:0005622; P:GO:0006886; P:GO:0016192	C:intracellular; P:intracellular protein transport; P:vesicle-mediated transport			IPR007810 (PFAM)	no GO terms	no GO terms
EPRU-FC_05265	[INTERPRO, BLASTED, MAPPED]	dna repair helicase protein	478	20	1.46547e-15	45,41	2	F:GO:0004386; F:GO:0005524	F:helicase activity; F:ATP binding			IPR000330 (PFAM)	F:GO:0005524	F:ATP binding
EPRU-FC_05266	[INTERPRO, BLASTED]	predicted protein	197	20	2.39274e-10	60,23						no IPS match	no IPS match	no IPS match
EPRU-FC_05295	[INTERPRO, BLASTED, MAPPED]	putative S-layer protein (peptidoglycan anchored)	440	13	0.00732189	59,73	5	P:GO:0009405; C:GO:0016020; C:GO:0016021; P:GO:0044650; F:GO:0046789	P:pathogenesis; C:membrane; C:integral component of membrane; P:adhesion of symbiont to host cell; F:host cell surface receptor binding			no IPS match	no IPS match	no IPS match
EPRU-FC_05296	[INTERPRO, BLASTED, MAPPED]	class I glutamine amidotransferase-like protein	293	20	1.68376e-165	79,2	2	P:GO:0006541; F:GO:0016740	P:glutamine metabolic process; F:transferase activity			IPR002818 (PFAM)	no GO terms	no GO terms
EPRU-FC_05297	[INTERPRO, BLASTED, MAPPED]	pentachlorophenol 4-monooxygenase	613	20	4.54833e-157	60,81	3	F:GO:0004497; P:GO:0055114; F:GO:0071949	F:monooxygenase activity; P:oxidation-reduction process; F:FAD binding			IPR002938 (PFAM); IPR012941 (PFAM)	F:GO:0071949	F:FAD binding
EPRU-FC_05298	[INTERPRO, BLASTED, MAPPED]	glycosyl transferase	149	4	588436	46,15	1	F:GO:0016740	F:transferase activity			no IPS match	no IPS match	no IPS match
EPRU-FC_05299	[INTERPRO, BLASTED, MAPPED, ANNOTATED]	laccase-like multicopper oxidase	656	20	0	65,98	2	P:GO:0008152; F:GO:0046872	P:metabolic process; F:metal ion binding			IPR011706 (PFAM); IPR011707 (PFAM); IPR001117 (PFAM)	F:GO:0005507; F:GO:0016491; P:GO:0055114	F:copper ion binding; F:oxidoreductase activity; P:oxidation-reduction process
EPRU-FC_05300	[INTERPRO, BLASTED, MAPPED, ANNOTATED]	polyketide synthase	2118	20	0	62,96	4	P:GO:0009058; F:GO:0016740; F:GO:0016788; F:GO:0031177	P:biosynthetic process; F:transferase activity; F:hydrolase activity, acting on ester bonds; F:phosphopantetheine binding			IPR001031 (PFAM); IPR014043 (PFAM); IPR009081 (PFAM); IPR032088 (PFAM); IPR014030 (PFAM); IPR014031 (PFAM); IPR020807 (PFAM)	P:GO:0009058; F:GO:0016788	P:biosynthetic process; F:hydrolase activity, acting on ester bonds
EPRU-FC_05301	[INTERPRO, BLASTED, MAPPED, ANNOTATED]	Cytochrome P450	515	20	0	60,18	3	C:GO:0016020; F:GO:0016491; F:GO:0046872	C:membrane; F:oxidoreductase activity; F:metal ion binding			IPR001128 (PFAM)	F:GO:0005506; F:GO:0016705; F:GO:0020037; P:GO:0055114	F:iron ion binding; F:oxidoreductase activity, acting on paired donors, with incorporation or reduction of molecular oxygen; F:heme binding; P:oxidation-reduction process
EPRU-FC_05302	[INTERPRO, BLASTED, MAPPED]	serine/threonine protein kinase	1205	20	5.51247e-78	49,92	11	F:GO:0003674; F:GO:0003723; F:GO:0004674; C:GO:0005575; C:GO:0005622; P:GO:0006468; P:GO:0008150; F:GO:0016301; P:GO:0016310; F:GO:0016740; F:GO:0019843	F:molecular_function; F:RNA binding; F:protein serine/threonine kinase activity; C:cellular_component; C:intracellular; P:protein phosphorylation; P:biological_process; F:kinase activity; P:phosphorylation; F:transferase activity; F:rRNA binding			IPR002575 (PFAM)	no GO terms	no GO terms
EPRU-FC_05303	[INTERPRO, BLASTED, MAPPED]	serine/threonine protein kinase	898	20	1.32452e-79	56,03	11	F:GO:0003674; F:GO:0003723; F:GO:0004674; C:GO:0005575; C:GO:0005622; P:GO:0006468; P:GO:0008150; F:GO:0016301; P:GO:0016310; F:GO:0016740; F:GO:0019843	F:molecular_function; F:RNA binding; F:protein serine/threonine kinase activity; C:cellular_component; C:intracellular; P:protein phosphorylation; P:biological_process; F:kinase activity; P:phosphorylation; F:transferase activity; F:rRNA binding			IPR002575 (PFAM)	no GO terms	no GO terms
EPRU-FC_05304	[INTERPRO, BLASTED]	Ankyrin repeat-containing protein	730	20	8.68211e-26	50,76						IPR031348 (PFAM)	no GO terms	no GO terms
EPRU-FC_05803	[INTERPRO, BLASTED, MAPPED]	ankyrin repeat-containing protein	472	20	4.05795e-10	44,3	11	C:GO:0000151; F:GO:0003824; F:GO:0004190; F:GO:0004842; C:GO:0005575; C:GO:0005634; C:GO:0005737; P:GO:0006508; P:GO:0009116; P:GO:0016567; F:GO:0031625	C:ubiquitin ligase complex; F:catalytic activity; F:aspartic-type endopeptidase activity; F:ubiquitin-protein transferase activity; C:cellular_component; C:nucleus; C:cytoplasm; P:proteolysis; P:nucleoside metabolic process; P:protein ubiquitination; F:ubiquitin protein ligase binding			PF13637 (PFAM); IPR002110 (PFAM)	F:GO:0005515	F:protein binding
EPRU-FC_05804	[INTERPRO, BLASTED, MAPPED, ANNOTATED]	urease accessory protein UreG	276	20	8.05036e-146	86,8	3	F:GO:0003924; P:GO:0006807; F:GO:0016151	F:GTPase activity; P:nitrogen compound metabolic process; F:nickel cation binding	EC:3.6.1.15	Nucleoside-triphosphate phosphatase	IPR003495 (PFAM)	no GO terms	no GO terms
EPRU-FC_05805	[INTERPRO, BLASTED, MAPPED]	hypothetical protein LPUS_03532	895	20	5.15694e-45	43,21	3	F:GO:0003674; C:GO:0005575; P:GO:0008150	F:molecular_function; C:cellular_component; P:biological_process			no IPS match	no IPS match	no IPS match
EPRU-FC_05806	[INTERPRO, BLASTED, MAPPED, ANNOTATED]	putative kh domain-containing protein	571	20	0	65,31	1	F:GO:0003676	F:nucleic acid binding			IPR004088 (PFAM)	F:GO:0003723	F:RNA binding
EPRU-FC_05807	[INTERPRO, BLASTED, MAPPED]	protein PtaB	1029	20	7.67802e-68	53,73	2	C:GO:0016020; C:GO:0016021	C:membrane; C:integral component of membrane			IPR029005 (PFAM)	no GO terms	no GO terms
EPRU-FC_05808	[INTERPRO, BLASTED, MAPPED, ANNOTATED]	V-type proton ATPase subunit B	516	20	0	95,86	5	F:GO:0005524; F:GO:0008553; P:GO:0015991; C:GO:0033180; P:GO:0046034	F:ATP binding; F:proton-exporting ATPase activity, phosphorylative mechanism; P:ATP hydrolysis coupled proton transport; C:proton-transporting V-type ATPase, V1 domain; P:ATP metabolic process	EC:3.6.1.3; EC:3.6.3.6; EC:3.6.1.15	Adenosinetriphosphatase; Proton-exporting ATPase; Nucleoside-triphosphate phosphatase	IPR000194 (PFAM); IPR004100 (PFAM)	F:GO:0005524; P:GO:0046034; P:GO:1902600	F:ATP binding; P:ATP metabolic process; P:proton transmembrane transport
EPRU-FC_05809	[INTERPRO, BLASTED, MAPPED, ANNOTATED]	mitochondrial iron uptake protein	212	20	3.7252e-47	78,53	11	F:GO:0004322; C:GO:0005739; P:GO:0006879; P:GO:0007005; F:GO:0008198; F:GO:0008199; P:GO:0018283; P:GO:0034599; F:GO:0034986; F:GO:0051537; P:GO:0055114	F:ferroxidase activity; C:mitochondrion; P:cellular iron ion homeostasis; P:mitochondrion organization; F:ferrous iron binding; F:ferric iron binding; P:iron incorporation into metallo-sulfur cluster; P:cellular response to oxidative stress; F:iron chaperone activity; F:2 iron, 2 sulfur cluster binding; P:oxidation-reduction process	EC:1.16.3.1; EC:1.16.3	Ferroxidase; Oxidizing metal ions	IPR002908 (PFAM)	F:GO:0008199; P:GO:0016226	F:ferric iron binding; P:iron-sulfur cluster assembly
EPRU-FC_05810	[INTERPRO, BLASTED, MAPPED]	putative NRPS-like enzyme	1052	20	0	61,82	5	F:GO:0003824; C:GO:0005575; P:GO:0008152; P:GO:0019748; F:GO:0031177	F:catalytic activity; C:cellular_component; P:metabolic process; P:secondary metabolic process; F:phosphopantetheine binding			IPR009081 (PFAM); IPR013120 (PFAM); IPR000873 (PFAM)	F:GO:0003824; P:GO:0008152	F:catalytic activity; P:metabolic process
EPRU-FC_05811	[INTERPRO, BLASTED, MAPPED]	purine permease protein Cpx [	396	16	2.96248e-31	46	5	F:GO:0005215; C:GO:0016020; C:GO:0016021; F:GO:0022857; P:GO:0055085	F:transporter activity; C:membrane; C:integral component of membrane; F:transmembrane transporter activity; P:transmembrane transport			no IPS match	no IPS match	no IPS match
EPRU-FC_05812	[INTERPRO, BLASTED]	NAD(P)-binding protein	314	20	9.32842e-62	60,06						IPR002347 (PFAM)	no GO terms	no GO terms
EPRU-FC_05813	[INTERPRO, BLASTED]	putative sesquiterpene cyclase protein	434	20	2.69965e-135	59,95						no IPS match	no IPS match	no IPS match
EPRU-FC_05814	[INTERPRO, BLASTED, MAPPED, ANNOTATED]	cytochrome p450	534	20	0	66,62	6	C:GO:0005739; P:GO:0008152; F:GO:0008168; F:GO:0016491; C:GO:0044425; F:GO:0046872	C:mitochondrion; P:metabolic process; F:methyltransferase activity; F:oxidoreductase activity; C:membrane part; F:metal ion binding			IPR001128 (PFAM)	F:GO:0005506; F:GO:0016705; F:GO:0020037; P:GO:0055114	F:iron ion binding; F:oxidoreductase activity, acting on paired donors, with incorporation or reduction of molecular oxygen; F:heme binding; P:oxidation-reduction process
EPRU-FC_05815	[INTERPRO, BLASTED, MAPPED]	P-loop containing nucleoside triphosphate hydrolase	482	20	3.82045e-119	66,19	2	F:GO:0005524; F:GO:0016787	F:ATP binding; F:hydrolase activity			IPR003959 (PFAM)	F:GO:0005524	F:ATP binding
EPRU-FC_05816	[INTERPRO, BLASTED, MAPPED]	predicted protein	558	20	4.50532e-16	51,59	2	F:GO:0005524; F:GO:0016787	F:ATP binding; F:hydrolase activity			no IPS match	no IPS match	no IPS match
EPRU-FC_05817	[INTERPRO, BLASTED, MAPPED]	hypothetical protein LPUS_02450	246	20	9.12999e-34	54,96	2	C:GO:0016020; C:GO:0016021	C:membrane; C:integral component of membrane			no IPS match	no IPS match	no IPS match
EPRU-FC_06060	[INTERPRO, BLASTED, MAPPED, ANNOTATED]	cytochrome P450 oxidoreductase	519	20	3.66852e-125	58,2	1	F:GO:0003824	F:catalytic activity			IPR001128 (PFAM)	F:GO:0005506; F:GO:0016705; F:GO:0020037; P:GO:0055114	F:iron ion binding; F:oxidoreductase activity, acting on paired donors, with incorporation or reduction of molecular oxygen; F:heme binding; P:oxidation-reduction process
EPRU-FC_06061	[INTERPRO, BLASTED, MAPPED]	C-5 cytosine-specific DNA methylase, putative	2542	20	0	48,62	4	F:GO:0005524; F:GO:0008168; F:GO:0016740; P:GO:0032259	F:ATP binding; F:methyltransferase activity; F:transferase activity; P:methylation			IPR000330 (PFAM); IPR001525 (PFAM); IPR001650 (PFAM)	F:GO:0005524; F:GO:0008168	F:ATP binding; F:methyltransferase activity
EPRU-FC_06062	[INTERPRO, BLASTED, MAPPED]	ubiE/COQ5 methyltransferase	295	20	9.63794e-82	63,69	3	F:GO:0008168; F:GO:0016740; P:GO:0032259	F:methyltransferase activity; F:transferase activity; P:methylation			PF13649 (PFAM)	no GO terms	no GO terms
EPRU-FC_06063	[INTERPRO, BLASTED, MAPPED]	uncharacterized protein RSE6_03155	226	20	1.46854e-06	45,4	5	F:GO:0003674; C:GO:0005575; P:GO:0008150; C:GO:0016020; C:GO:0016021	F:molecular_function; C:cellular_component; P:biological_process; C:membrane; C:integral component of membrane			no IPS match	no IPS match	no IPS match
EPRU-FC_06064	[INTERPRO, BLASTED, MAPPED]	Nonribosomal Peptide Synthase (NRPS)	1103	20	0	52,51	6	F:GO:0003824; P:GO:0008152; C:GO:0016020; C:GO:0016021; F:GO:0016874; F:GO:0031177	F:catalytic activity; P:metabolic process; C:membrane; C:integral component of membrane; F:ligase activity; F:phosphopantetheine binding			IPR000873 (PFAM); IPR009081 (PFAM); IPR001242 (PFAM)	F:GO:0003824; P:GO:0008152	F:catalytic activity; P:metabolic process
EPRU-FC_06065	[INTERPRO, BLASTED, MAPPED, ANNOTATED]	FAD dependent oxidoreductase	489	20	0	74,53	2	C:GO:0005739; F:GO:0016491	C:mitochondrion; F:oxidoreductase activity			IPR006076 (PFAM)	F:GO:0016491; P:GO:0055114	F:oxidoreductase activity; P:oxidation-reduction process
EPRU-FC_06066	[INTERPRO, BLASTED, MAPPED]	MFS general substrate transporter	511	20	9.44514e-100	54,9	4	F:GO:0005215; C:GO:0016020; C:GO:0016021; P:GO:0055085	F:transporter activity; C:membrane; C:integral component of membrane; P:transmembrane transport			IPR011701 (PFAM)	C:GO:0016021; P:GO:0055085	C:integral component of membrane; P:transmembrane transport
EPRU-FC_06067	[INTERPRO, BLASTED, MAPPED]	C6 zinc finger domain-containing protein	225	20	1.13113e-29	53,47	6	F:GO:0000981; F:GO:0003824; C:GO:0005634; P:GO:0006355; P:GO:0006357; F:GO:0008270	F:RNA polymerase II transcription factor activity, sequence-specific DNA binding; F:catalytic activity; C:nucleus; P:regulation of transcription, DNA-templated; P:regulation of transcription by RNA polymerase II; F:zinc ion binding			IPR021858 (PFAM)	no GO terms	no GO terms
EPRU-FC_06068	[INTERPRO, BLASTED, MAPPED, ANNOTATED]	glycoside hydrolase family 76 protein	431	20	0	76,01	5	P:GO:0008152; P:GO:0009272; C:GO:0016020; F:GO:0016798; P:GO:0030447	P:metabolic process; P:fungal-type cell wall biogenesis; C:membrane; F:hydrolase activity, acting on glycosyl bonds; P:filamentous growth			IPR005198 (PFAM)	no GO terms	no GO terms
EPRU-FC_06069	[INTERPRO, BLASTED, MAPPED, ANNOTATED]	synaptobrevin	121	20	4.46521e-42	83,27	2	C:GO:0016021; P:GO:0016192	C:integral component of membrane; P:vesicle-mediated transport			IPR001388 (PFAM)	C:GO:0016021; P:GO:0016192	C:integral component of membrane; P:vesicle-mediated transport
EPRU-FC_06323	[INTERPRO, BLASTED, MAPPED]	related to TGF beta induced protein ig-h3 precursor	312	20	7.38299e-18	53,45	3	C:GO:0000329; C:GO:0005615; P:GO:0016236	C:fungal-type vacuole membrane; C:extracellular space; P:macroautophagy			IPR000782 (PFAM)	no GO terms	no GO terms
EPRU-FC_06324	[INTERPRO, BLASTED, MAPPED]	integral membrane protein PTH11-like protein	288	20	2.67225e-35	58	2	C:GO:0016020; C:GO:0016021	C:membrane; C:integral component of membrane			no IPS match	no IPS match	no IPS match
EPRU-FC_06325	[INTERPRO, BLASTED, MAPPED, ANNOTATED]	polysaccharide deacetylase	237	20	1.11463e-104	75,01	3	P:GO:0005975; C:GO:0016020; F:GO:0016810	P:carbohydrate metabolic process; C:membrane; F:hydrolase activity, acting on carbon-nitrogen (but not peptide) bonds			no IPS match	no IPS match	no IPS match
EPRU-FC_06326	[INTERPRO, BLASTED, MAPPED]	hypothetical protein K441DRAFT_694995	780	20	4.74432e-81	51,55	2	C:GO:0005780; P:GO:0045033	C:extrinsic component of intraperoxisomal membrane; P:peroxisome inheritance			IPR024758 (PFAM)	C:GO:0005780; P:GO:0045033	C:extrinsic component of intraperoxisomal membrane; P:peroxisome inheritance
EPRU-FC_06327	[INTERPRO, BLASTED, MAPPED]	3-isopropylmalate dehydratase, large subunit	221	3	618978	53,39	16	F:GO:0003824; F:GO:0003861; P:GO:0008152; P:GO:0008652; P:GO:0009082; P:GO:0009098; C:GO:0016020; C:GO:0016021; F:GO:0016740; F:GO:0016746; F:GO:0016747; F:GO:0016829; F:GO:0016836; F:GO:0046872; F:GO:0051536; F:GO:0051539	F:catalytic activity; F:3-isopropylmalate dehydratase activity; P:metabolic process; P:cellular amino acid biosynthetic process; P:branched-chain amino acid biosynthetic process; P:leucine biosynthetic process; C:membrane; C:integral component of membrane; F:transferase activity; F:transferase activity, transferring acyl groups; F:transferase activity, transferring acyl groups other than amino-ac…			no IPS match	no IPS match	no IPS match
EPRU-FC_06328	[INTERPRO, BLASTED, MAPPED, ANNOTATED]	putative polyketide synthase	901	20	0	67,34	1	F:GO:0003824	F:catalytic activity			IPR014031 (PFAM); IPR032821 (PFAM); IPR014043 (PFAM); IPR014030 (PFAM)	no GO terms	no GO terms
EPRU-FC_06329	[INTERPRO, BLASTED, MAPPED]	putative cytochrome P450	351	20	1.21186e-79	57,85	9	F:GO:0004497; F:GO:0005506; C:GO:0016020; C:GO:0016021; F:GO:0016491; F:GO:0016705; F:GO:0020037; F:GO:0046872; P:GO:0055114	F:monooxygenase activity; F:iron ion binding; C:membrane; C:integral component of membrane; F:oxidoreductase activity; F:oxidoreductase activity, acting on paired donors, with incorporation or reduction of molecular oxygen; F:heme binding; F:metal ion binding; P:oxidation-reduction process			IPR001128 (PFAM)	F:GO:0005506; F:GO:0016705; F:GO:0020037; P:GO:0055114	F:iron ion binding; F:oxidoreductase activity, acting on paired donors, with incorporation or reduction of molecular oxygen; F:heme binding; P:oxidation-reduction process
EPRU-FC_06330	[INTERPRO, BLASTED]	ELYS-like domain	327	20	1.96766e-91	61,03						IPR025151 (PFAM)	no GO terms	no GO terms
EPRU-FC_06331	[INTERPRO, BLASTED, MAPPED, ANNOTATED]	probable SMC4-Stable Maintenance of Chromosomes	1411	20	0	83,28	4	F:GO:0005524; C:GO:0005634; C:GO:0005694; P:GO:0051276	F:ATP binding; C:nucleus; C:chromosome; P:chromosome organization			IPR010935 (PFAM); IPR003395 (PFAM)	F:GO:0005515; F:GO:0005524; C:GO:0005694; P:GO:0051276	F:protein binding; F:ATP binding; C:chromosome; P:chromosome organization
EPRU-FC_06332	[INTERPRO, BLASTED, MAPPED, ANNOTATED]	signal recognition particle 14kd protein	160	20	7.62598e-30	69,93	2	F:GO:0005488; C:GO:0048500	F:binding; C:signal recognition particle			IPR003210 (PFAM)	C:GO:0005786; P:GO:0006614; F:GO:0008312; F:GO:0030942	C:signal recognition particle, endoplasmic reticulum targeting; P:SRP-dependent cotranslational protein targeting to membrane; F:7S RNA binding; F:endoplasmic reticulum signal peptide binding
EPRU-FC_06333	[INTERPRO, BLASTED, MAPPED, ANNOTATED]	formamidase	1087	20	0	86,99	3	F:GO:0004061; F:GO:0004328; C:GO:0016021	F:arylformamidase activity; F:formamidase activity; C:integral component of membrane	EC:3.5.1.9; EC:3.5.1.49	Arylformamidase; Formamidase	IPR004304 (PFAM)	F:GO:0016811	F:hydrolase activity, acting on carbon-nitrogen (but not peptide) bonds, in linear amides
EPRU-FC_06658	[INTERPRO, BLASTED]	Histidine phosphatase superfamily, clade-1	268	20	2.17829e-131	80,89						IPR013078 (PFAM)	no GO terms	no GO terms
EPRU-FC_06659	[INTERPRO, BLASTED, MAPPED, ANNOTATED]	putative isomerase YbhE	391	20	3.59059e-100	56,05	1	F:GO:0003824	F:catalytic activity			no IPS match	no IPS match	no IPS match
EPRU-FC_06660	[INTERPRO, BLASTED, MAPPED]	putative polyketide synthase	2592	20	0	59,85	8	F:GO:0003824; P:GO:0008152; F:GO:0008270; F:GO:0016491; F:GO:0016740; F:GO:0031177; F:GO:0046872; P:GO:0055114	F:catalytic activity; P:metabolic process; F:zinc ion binding; F:oxidoreductase activity; F:transferase activity; F:phosphopantetheine binding; F:metal ion binding; P:oxidation-reduction process			IPR014031 (PFAM); IPR013968 (PFAM); IPR020807 (PFAM); IPR013217 (PFAM); IPR009081 (PFAM); IPR013149 (PFAM); IPR014030 (PFAM); IPR032821 (PFAM); IPR013154 (PFAM); IPR014043 (PFAM)	P:GO:0055114	P:oxidation-reduction process
EPRU-FC_06661	[INTERPRO, BLASTED]	WSC domain-containing protein	262	20	1.35151e-33	60,3						IPR002889 (PFAM)	no GO terms	no GO terms
EPRU-FC_06662	[INTERPRO, BLASTED, MAPPED, ANNOTATED]	copper radical oxidase	771	20	0	75,89	4	F:GO:0003824; P:GO:0008152; C:GO:0016020; P:GO:0050896	F:catalytic activity; P:metabolic process; C:membrane; P:response to stimulus			IPR009880 (PFAM); IPR015202 (PFAM); IPR002889 (PFAM)	no GO terms	no GO terms
EPRU-FC_06663	[INTERPRO, BLASTED, MAPPED]	Zn2/Cys6 DNA-binding protein	392	20	1.00961e-70	46,29	6	F:GO:0000981; F:GO:0003677; C:GO:0005634; P:GO:0006355; P:GO:0006357; F:GO:0008270	F:RNA polymerase II transcription factor activity, sequence-specific DNA binding; F:DNA binding; C:nucleus; P:regulation of transcription, DNA-templated; P:regulation of transcription by RNA polymerase II; F:zinc ion binding			no IPS match	no IPS match	no IPS match
EPRU-FC_06664	[INTERPRO, BLASTED, MAPPED]	chromosome segregation protein SMC	87	18	136191	56,39	11	F:GO:0003677; F:GO:0003700; F:GO:0003824; F:GO:0004793; P:GO:0006351; P:GO:0006355; P:GO:0006520; C:GO:0016020; C:GO:0016021; F:GO:0016829; F:GO:0043565	F:DNA binding; F:DNA binding transcription factor activity; F:catalytic activity; F:threonine aldolase activity; P:transcription, DNA-templated; P:regulation of transcription, DNA-templated; P:cellular amino acid metabolic process; C:membrane; C:integral component of membrane; F:lyase activity; F:sequence-specific DNA binding			no IPS match	no IPS match	no IPS match
EPRU-FC_06665	[INTERPRO, BLASTED, MAPPED, ANNOTATED]	FAD/NAD(P)-binding protein	431	20	0	74,22	4	F:GO:0004497; P:GO:0044550; P:GO:0055114; F:GO:0071949	F:monooxygenase activity; P:secondary metabolite biosynthetic process; P:oxidation-reduction process; F:FAD binding			IPR002938 (PFAM)	F:GO:0071949	F:FAD binding
EPRU-FC_06666	[INTERPRO, BLASTED, MAPPED]	SH3-domain-containing protein	653	20	1.1651e-84	48,26	4	F:GO:0003743; P:GO:0006413; C:GO:0016020; C:GO:0016021	F:translation initiation factor activity; P:translational initiation; C:membrane; C:integral component of membrane			IPR001452 (PFAM)	F:GO:0005515	F:protein binding
EPRU-FC_06667	[INTERPRO, BLASTED, MAPPED, ANNOTATED]	CMGC/CDK protein kinase	413	20	5.01697e-117	61,63	4	F:GO:0004672; C:GO:0005634; C:GO:0005829; P:GO:0009987	F:protein kinase activity; C:nucleus; C:cytosol; P:cellular process			IPR000719 (PFAM)	F:GO:0004672; F:GO:0005524; P:GO:0006468	F:protein kinase activity; F:ATP binding; P:protein phosphorylation
EPRU-FC_06668	[INTERPRO, BLASTED]	saff domain-containing protein	880	20	0	62,12						IPR001060 (PFAM); IPR018808 (PFAM)	no GO terms	no GO terms
EPRU-FC_06791	[INTERPRO, BLASTED]	hypothetical protein K441DRAFT_697715	324	20	1.04264e-12	44,69						no IPS match	no IPS match	no IPS match
EPRU-FC_06792	[INTERPRO, BLASTED, MAPPED]	Putative Killer toxin sensitivity protein	200	2	144491	50,86	5	P:GO:0002098; F:GO:0003677; P:GO:0006310; P:GO:0015074; C:GO:0033588	P:tRNA wobble uridine modification; F:DNA binding; P:DNA recombination; P:DNA integration; C:Elongator holoenzyme complex			no IPS match	no IPS match	no IPS match
EPRU-FC_06793	[INTERPRO, BLASTED, MAPPED, ANNOTATED]	MFS transporter, FHS family, L-fucose permease	495	20	0	86,83	2	C:GO:0016021; P:GO:0055085	C:integral component of membrane; P:transmembrane transport			IPR011701 (PFAM)	C:GO:0016021; P:GO:0055085	C:integral component of membrane; P:transmembrane transport
EPRU-FC_06794	[INTERPRO, BLASTED, MAPPED]	predicted protein	344	20	1.3908e-98	63,41	2	C:GO:0016020; C:GO:0016021	C:membrane; C:integral component of membrane			no IPS match	no IPS match	no IPS match
EPRU-FC_06795	[INTERPRO, BLASTED, MAPPED, ANNOTATED]	putative kinesin light chain 1 protein	1021	20	0	55,13	1	P:GO:0008152	P:metabolic process			PF13424 (PFAM)	no GO terms	no GO terms
EPRU-FC_06796	[INTERPRO, BLASTED, MAPPED]	choline kinase	244	20	2.93532e-34	49,57	6	F:GO:0003677; F:GO:0003700; P:GO:0006351; P:GO:0006355; F:GO:0016301; P:GO:0016310	F:DNA binding; F:DNA binding transcription factor activity; P:transcription, DNA-templated; P:regulation of transcription, DNA-templated; F:kinase activity; P:phosphorylation			IPR002575 (PFAM)	no GO terms	no GO terms
EPRU-FC_06797	[INTERPRO, BLASTED, MAPPED, ANNOTATED]	tyrosyl-trna synthetase	386	20	0	70,6	5	F:GO:0004831; F:GO:0005524; C:GO:0005737; P:GO:0006437; F:GO:0016740	F:tyrosine-tRNA ligase activity; F:ATP binding; C:cytoplasm; P:tyrosyl-tRNA aminoacylation; F:transferase activity	EC:6.1.1.1	Tyrosine--tRNA ligase	IPR002305 (PFAM)	F:GO:0000166; F:GO:0004812; F:GO:0005524; P:GO:0006418	F:nucleotide binding; F:aminoacyl-tRNA ligase activity; F:ATP binding; P:tRNA aminoacylation for protein translation
EPRU-FC_06798	[INTERPRO, BLASTED, MAPPED, ANNOTATED]	non-ribosomal peptide synthetase	1038	20	0	49,99	1	F:GO:0003824	F:catalytic activity			IPR000873 (PFAM); IPR009081 (PFAM); IPR013120 (PFAM); IPR025110 (PFAM)	F:GO:0003824; P:GO:0008152	F:catalytic activity; P:metabolic process
EPRU-FC_06799	[INTERPRO, BLASTED, MAPPED, ANNOTATED]	glycoside hydrolase family 18 protein	936	20	0	60,37	1	F:GO:0016798	F:hydrolase activity, acting on glycosyl bonds			no IPS match	no IPS match	no IPS match
EPRU-FC_06800	[INTERPRO, BLASTED, MAPPED]	cellobiose dehydrogenase	559	20	0	74,06	3	F:GO:0016614; F:GO:0050660; P:GO:0055114	F:oxidoreductase activity, acting on CH-OH group of donors; F:flavin adenine dinucleotide binding; P:oxidation-reduction process			IPR000172 (PFAM); IPR007867 (PFAM)	F:GO:0016614; F:GO:0050660; P:GO:0055114	F:oxidoreductase activity, acting on CH-OH group of donors; F:flavin adenine dinucleotide binding; P:oxidation-reduction process
EPRU-FC_06801	[INTERPRO, BLASTED, MAPPED]	DNA glycosylase	392	8	34015	48,84	5	F:GO:0004672; F:GO:0005524; P:GO:0006468; C:GO:0016020; C:GO:0016021	F:protein kinase activity; F:ATP binding; P:protein phosphorylation; C:membrane; C:integral component of membrane			no IPS match	no IPS match	no IPS match
EPRU-FC_06848	[INTERPRO, BLASTED, MAPPED]	C6 zinc finger domain-containing protein	452	20	3.30012e-65	52,81	7	F:GO:0000981; C:GO:0005634; P:GO:0006355; P:GO:0006357; F:GO:0008270; C:GO:0016020; C:GO:0016021	F:RNA polymerase II transcription factor activity, sequence-specific DNA binding; C:nucleus; P:regulation of transcription, DNA-templated; P:regulation of transcription by RNA polymerase II; F:zinc ion binding; C:membrane; C:integral component of membrane			IPR001138 (PFAM); IPR021858 (PFAM)	F:GO:0000981; C:GO:0005634; P:GO:0006355; F:GO:0008270	F:RNA polymerase II transcription factor activity, sequence-specific DNA binding; C:nucleus; P:regulation of transcription, DNA-templated; F:zinc ion binding
EPRU-FC_06849	[INTERPRO, BLASTED, MAPPED, ANNOTATED]	calcium/proton exchanger	461	20	1.99428e-106	64,53	1	P:GO:0006810	P:transport			IPR004837 (PFAM)	C:GO:0016021; P:GO:0055085	C:integral component of membrane; P:transmembrane transport
EPRU-FC_06850	[INTERPRO, BLASTED, MAPPED]	putative phytanoyl- dioxygenase protein	732	20	9.67914e-13	49,88	4	C:GO:0016020; C:GO:0016021; F:GO:0051213; P:GO:0055114	C:membrane; C:integral component of membrane; F:dioxygenase activity; P:oxidation-reduction process			no IPS match	no IPS match	no IPS match
EPRU-FC_06851	[INTERPRO, BLASTED, MAPPED]	dynein heavy chain 8, axonemal	127	10	2.88568e-06	52,23	2	C:GO:0032126; P:GO:0070941	C:eisosome; P:eisosome assembly			no IPS match	no IPS match	no IPS match
EPRU-FC_06852	[INTERPRO, BLASTED, MAPPED]	vegetative incompatibility protein HET-E-1	220	20	8.98299e-06	48,22	4	C:GO:0016020; C:GO:0016021; C:GO:0032126; P:GO:0070941	C:membrane; C:integral component of membrane; C:eisosome; P:eisosome assembly			no IPS match	no IPS match	no IPS match
EPRU-FC_06853	[INTERPRO, BLASTED, MAPPED, ANNOTATED]	mitochondrial 2-oxoglutarate/malate carrier protein	312	20	8.98476e-162	83,97	2	C:GO:0016021; P:GO:0055085	C:integral component of membrane; P:transmembrane transport			IPR018108 (PFAM)	no GO terms	no GO terms
EPRU-FC_06854	[INTERPRO, BLASTED, MAPPED]	Zinc finger, RING/FYVE/PHD-type	459	20	2.16322e-99	54,58	5	P:GO:0000724; F:GO:0008270; P:GO:0016925; F:GO:0019789; C:GO:0030915	P:double-strand break repair via homologous recombination; F:zinc ion binding; P:protein sumoylation; F:SUMO transferase activity; C:Smc5-Smc6 complex			IPR004181 (PFAM)	F:GO:0008270	F:zinc ion binding
EPRU-FC_06855	[INTERPRO, BLASTED, MAPPED, ANNOTATED]	alpha-aminoadipate reductase large subunit, putative	1086	20	0	71,65	4	F:GO:0004043; P:GO:0009085; C:GO:0016020; F:GO:0043167	F:L-aminoadipate-semialdehyde dehydrogenase activity; P:lysine biosynthetic process; C:membrane; F:ion binding	EC:1.2.1.31	L-aminoadipate-semialdehyde dehydrogenase	IPR009081 (PFAM); IPR000873 (PFAM); IPR013120 (PFAM)	F:GO:0003824; P:GO:0008152	F:catalytic activity; P:metabolic process
EPRU-FC_06856	[INTERPRO, BLASTED, MAPPED]	hypothetical protein g.38803, partial	204	2	676692	48,12	2	C:GO:0016020; C:GO:0016021	C:membrane; C:integral component of membrane			no IPS match	no IPS match	no IPS match
EPRU-FC_06857	[INTERPRO, BLASTED, MAPPED]	sigma-54-dependent Fis family transcriptional regulator	141	17	2.48369e-27	47,16	22	P:GO:0000160; F:GO:0000166; F:GO:0003677; F:GO:0003989; F:GO:0005524; C:GO:0005622; C:GO:0005737; P:GO:0006351; P:GO:0006355; P:GO:0006629; P:GO:0006631; P:GO:0006633; F:GO:0008134; F:GO:0008270; C:GO:0009317; C:GO:0016020; C:GO:0016021; F:GO:0016740; F:GO:0016874; F:GO:0043565; F:GO:0046872; P:GO:2001295	P:phosphorelay signal transduction system; F:nucleotide binding; F:DNA binding; F:acetyl-CoA carboxylase activity; F:ATP binding; C:intracellular; C:cytoplasm; P:transcription, DNA-templated; P:regulation of transcription, DNA-templated; P:lipid metabolic process; P:fatty acid metabolic process; P:fatty acid biosynthetic process; F:transcription factor binding; F:zinc ion binding; C:acetyl-CoA ca…			IPR019028 (PFAM)	F:GO:0030246	F:carbohydrate binding
EPRU-FC_06858	[INTERPRO, BLASTED, MAPPED, ANNOTATED]	related to tol protein	2192	20	0	52,17	5	F:GO:0004497; F:GO:0005506; F:GO:0016705; F:GO:0020037; P:GO:0055114	F:monooxygenase activity; F:iron ion binding; F:oxidoreductase activity, acting on paired donors, with incorporation or reduction of molecular oxygen; F:heme binding; P:oxidation-reduction process			IPR002110 (PFAM); PF05729 (PFAM); IPR020683 (PFAM); PF13637 (PFAM); IPR007751 (PFAM); IPR001128 (PFAM)	F:GO:0005506; F:GO:0005515; F:GO:0016705; F:GO:0020037; P:GO:0055114	F:iron ion binding; F:protein binding; F:oxidoreductase activity, acting on paired donors, with incorporation or reduction of molecular oxygen; F:heme binding; P:oxidation-reduction process
EPRU-FC_06859	[INTERPRO, BLASTED]	major royal jelly protein	439	20	1.55474e-100	60,04						IPR017996 (PFAM)	no GO terms	no GO terms
EPRU-FC_06860	[INTERPRO, BLASTED, MAPPED]	CCR4-NOT core complex subunit Not4, putative	603	20	7.67422e-59	46,61	4	F:GO:0003676; F:GO:0003723; C:GO:0016020; C:GO:0016021	F:nucleic acid binding; F:RNA binding; C:membrane; C:integral component of membrane			no IPS match	no IPS match	no IPS match
EPRU-FC_06861	[INTERPRO, BLASTED, MAPPED, ANNOTATED]	ccr4-not core complex subunit not4	856	20	0	60,64	1	F:GO:0005488	F:binding			IPR000504 (PFAM); PF14570 (PFAM)	F:GO:0003676	F:nucleic acid binding
EPRU-FC_07049	[INTERPRO, BLASTED, MAPPED, ANNOTATED]	sterol carrier protein 2	458	20	0	86,32	2	P:GO:0008152; F:GO:0016747	P:metabolic process; F:transferase activity, transferring acyl groups other than amino-acyl groups			IPR020617 (PFAM); IPR020616 (PFAM)	P:GO:0008152; F:GO:0016747	P:metabolic process; F:transferase activity, transferring acyl groups other than amino-acyl groups
EPRU-FC_07050	[INTERPRO, BLASTED, MAPPED, ANNOTATED]	putative permease	616	20	0	87,36	3	C:GO:0016021; F:GO:0022857; P:GO:0055085	C:integral component of membrane; F:transmembrane transporter activity; P:transmembrane transport			IPR001248 (PFAM)	C:GO:0016020; F:GO:0022857; P:GO:0055085	C:membrane; F:transmembrane transporter activity; P:transmembrane transport
EPRU-FC_07051	[INTERPRO, BLASTED, MAPPED, ANNOTATED]	putative aldo-keto reductase (AKR13)	340	20	0	81,5	2	F:GO:0016491; P:GO:0055114	F:oxidoreductase activity; P:oxidation-reduction process			IPR023210 (PFAM)	no GO terms	no GO terms
EPRU-FC_07052	[INTERPRO, BLASTED, MAPPED]	hypothetical protein IQ07DRAFT_640704	818	20	3.42409e-08	44,43	2	C:GO:0016020; C:GO:0016021	C:membrane; C:integral component of membrane			no IPS match	no IPS match	no IPS match
EPRU-FC_07053	[INTERPRO, BLASTED, MAPPED]	toxin biosynthesis protein (Tri7), putative	461	20	1.58385e-49	46,37	6	F:GO:0003674; C:GO:0005575; P:GO:0008150; C:GO:0016020; C:GO:0016021; F:GO:0016740	F:molecular_function; C:cellular_component; P:biological_process; C:membrane; C:integral component of membrane; F:transferase activity			IPR032805 (PFAM)	no GO terms	no GO terms
EPRU-FC_07054	[INTERPRO, BLASTED, MAPPED]	o-methyltransferase	391	20	3.92948e-89	53,4	4	F:GO:0008168; F:GO:0008171; F:GO:0016740; P:GO:0032259	F:methyltransferase activity; F:O-methyltransferase activity; F:transferase activity; P:methylation			IPR001077 (PFAM)	F:GO:0008171	F:O-methyltransferase activity
EPRU-FC_07055	[INTERPRO, BLASTED, MAPPED, ANNOTATED]	TdiA protein	971	20	0	66,58	2	F:GO:0003824; P:GO:0008152	F:catalytic activity; P:metabolic process			IPR000873 (PFAM); IPR001031 (PFAM); IPR009081 (PFAM)	F:GO:0003824; P:GO:0008152; P:GO:0009058; F:GO:0016788	F:catalytic activity; P:metabolic process; P:biosynthetic process; F:hydrolase activity, acting on ester bonds
EPRU-FC_07056	[INTERPRO, BLASTED, MAPPED, ANNOTATED]	putative 6-phosphogluconate dehydrogenase protein	308	20	1.51299e-102	69,89	1	F:GO:0016491	F:oxidoreductase activity			IPR006115 (PFAM)	F:GO:0004616; P:GO:0055114	F:phosphogluconate dehydrogenase (decarboxylating) activity; P:oxidation-reduction process
EPRU-FC_07057	[INTERPRO, BLASTED, MAPPED]	S-adenosyl-L-methionine-dependent methyltransferase	403	20	9.58711e-68	50,98	8	F:GO:0003677; C:GO:0005575; P:GO:0008150; F:GO:0008168; F:GO:0008171; F:GO:0016740; P:GO:0032259; F:GO:0047145	F:DNA binding; C:cellular_component; P:biological_process; F:methyltransferase activity; F:O-methyltransferase activity; F:transferase activity; P:methylation; F:demethylsterigmatocystin 6-O-methyltransferase activity			IPR001077 (PFAM)	F:GO:0008171	F:O-methyltransferase activity
EPRU-FC_07058	[INTERPRO, BLASTED, MAPPED, ANNOTATED]	ribonucleoside-diphosphate reductase large chain	902	20	0	88,85	4	F:GO:0004748; F:GO:0005524; P:GO:0006260; P:GO:0055114	F:ribonucleoside-diphosphate reductase activity, thioredoxin disulfide as acceptor; F:ATP binding; P:DNA replication; P:oxidation-reduction process	EC:1.17.4; EC:1.17.4.1	Acting on CH or CH(2) groups; Ribonucleoside-diphosphate reductase	IPR000788 (PFAM); IPR005144 (PFAM); IPR013509 (PFAM)	F:GO:0004748; F:GO:0005524; P:GO:0006260; P:GO:0055114	F:ribonucleoside-diphosphate reductase activity, thioredoxin disulfide as acceptor; F:ATP binding; P:DNA replication; P:oxidation-reduction process
EPRU-FC_07059	[INTERPRO, BLASTED, MAPPED]	integral membrane protein	414	20	9.4322e-91	59,78	6	F:GO:0003735; C:GO:0005622; C:GO:0005840; P:GO:0006412; C:GO:0016020; C:GO:0016021	F:structural constituent of ribosome; C:intracellular; C:ribosome; P:translation; C:membrane; C:integral component of membrane			no IPS match	no IPS match	no IPS match
EPRU-FC_07060	[INTERPRO, BLASTED]	cupin domain-containing protein	201	20	1.79772e-69	72,52						IPR013096 (PFAM)	no GO terms	no GO terms
EPRU-FC_07061	[INTERPRO, BLASTED, MAPPED]	putative cfem domain-containing protein	400	20	1.52488e-32	47,93	2	C:GO:0016020; C:GO:0016021	C:membrane; C:integral component of membrane			no IPS match	no IPS match	no IPS match
EPRU-FC_07062	[INTERPRO, BLASTED, MAPPED, ANNOTATED]	deoxyribonuclease Tat-D	359	20	5.68342e-159	83,46	2	P:GO:0006259; F:GO:0016888	P:DNA metabolic process; F:endodeoxyribonuclease activity, producing 5'-phosphomonoesters	EC:3.1.30; EC:3.1.21	Acting on ester bonds; Acting on ester bonds	IPR001130 (PFAM)	F:GO:0016788	F:hydrolase activity, acting on ester bonds
EPRU-FC_07063	[INTERPRO, BLASTED, MAPPED]	tyrosine phosphatase family protein	192	20	9.3106e-28	68,38	5	F:GO:0003674; F:GO:0004725; P:GO:0016311; F:GO:0016791; P:GO:0035335	F:molecular_function; F:protein tyrosine phosphatase activity; P:dephosphorylation; F:phosphatase activity; P:peptidyl-tyrosine dephosphorylation			IPR004861 (PFAM)	no GO terms	no GO terms
EPRU-FC_07073	[INTERPRO, BLASTED]	Putative Function: ilp is an apoptosis inhibitor	251	20	4.93243e-85	76,82						no IPS match	no IPS match	no IPS match
EPRU-FC_07074	[INTERPRO, BLASTED, MAPPED, ANNOTATED]	Aldo/keto reductase	287	20	1.17194e-173	84,82	2	F:GO:0016491; P:GO:0055114	F:oxidoreductase activity; P:oxidation-reduction process			IPR023210 (PFAM)	no GO terms	no GO terms
EPRU-FC_07075	[INTERPRO, BLASTED, MAPPED, ANNOTATED]	NADP-specific glutamate dehydrogenase	457	20	0	89,4	4	P:GO:0006520; F:GO:0016639; F:GO:0016787; P:GO:0055114	P:cellular amino acid metabolic process; F:oxidoreductase activity, acting on the CH-NH2 group of donors, NAD or NADP as acceptor; F:hydrolase activity; P:oxidation-reduction process			IPR006097 (PFAM); IPR006096 (PFAM)	P:GO:0006520; F:GO:0016491; P:GO:0055114	P:cellular amino acid metabolic process; F:oxidoreductase activity; P:oxidation-reduction process
EPRU-FC_07076	[INTERPRO, BLASTED, MAPPED, ANNOTATED]	acetyl-CoA acetyltransferase	519	20	0	68,63	1	F:GO:0003824	F:catalytic activity			no IPS match	no IPS match	no IPS match
EPRU-FC_07077	[INTERPRO, BLASTED]	zinc finger protein 280D isoform X2	279	7	4.41904e-07	44,2						no IPS match	no IPS match	no IPS match
EPRU-FC_07078	[INTERPRO, BLASTED, MAPPED]	thioester reductase domain-containing protein	1078	20	0	58,75	5	F:GO:0003824; P:GO:0008152; C:GO:0016020; C:GO:0016021; F:GO:0031177	F:catalytic activity; P:metabolic process; C:membrane; C:integral component of membrane; F:phosphopantetheine binding			IPR013120 (PFAM); IPR000873 (PFAM)	F:GO:0003824; P:GO:0008152	F:catalytic activity; P:metabolic process
EPRU-FC_07079	[INTERPRO, BLASTED, MAPPED]	ribonuclease T2	277	20	4.94024e-105	69,06	3	F:GO:0003723; F:GO:0033897; P:GO:0090502	F:RNA binding; F:ribonuclease T2 activity; P:RNA phosphodiester bond hydrolysis, endonucleolytic			IPR001568 (PFAM)	F:GO:0003723; F:GO:0033897	F:RNA binding; F:ribonuclease T2 activity
EPRU-FC_07080	[INTERPRO, BLASTED]	late sexual development protein	356	20	1.45052e-116	63,33						no IPS match	no IPS match	no IPS match
EPRU-FC_07081	[INTERPRO, BLASTED, MAPPED]	predicted protein	706	20	1.11039e-22	42,9	4	F:GO:0004190; P:GO:0006508; C:GO:0016020; C:GO:0016021	F:aspartic-type endopeptidase activity; P:proteolysis; C:membrane; C:integral component of membrane			no IPS match	no IPS match	no IPS match
EPRU-FC_07082	[INTERPRO, BLASTED, MAPPED]	MFS general substrate transporter	613	20	2.03567e-139	56,95	5	F:GO:0005215; C:GO:0016020; C:GO:0016021; F:GO:0022857; P:GO:0055085	F:transporter activity; C:membrane; C:integral component of membrane; F:transmembrane transporter activity; P:transmembrane transport			IPR005828 (PFAM)	C:GO:0016021; F:GO:0022857; P:GO:0055085	C:integral component of membrane; F:transmembrane transporter activity; P:transmembrane transport
EPRU-FC_07083	[INTERPRO, BLASTED, MAPPED]	vacuolar protein 8	645	19	0,00301163	47,7	7	F:GO:0000981; C:GO:0005634; P:GO:0006355; P:GO:0006357; F:GO:0008270; C:GO:0032126; P:GO:0070941	F:RNA polymerase II transcription factor activity, sequence-specific DNA binding; C:nucleus; P:regulation of transcription, DNA-templated; P:regulation of transcription by RNA polymerase II; F:zinc ion binding; C:eisosome; P:eisosome assembly			no IPS match	no IPS match	no IPS match
EPRU-FC_07084	[INTERPRO, BLASTED, MAPPED, ANNOTATED]	iron transport multicopper oxidase FET3 precursor	156	20	2.0664e-14	69,14	2	C:GO:0016020; F:GO:0046872	C:membrane; F:metal ion binding			no IPS match	no IPS match	no IPS match
EPRU-FC_07085	[INTERPRO, BLASTED, MAPPED, ANNOTATED]	cytochrome P450	239	20	9.99219e-17	58,22	3	F:GO:0005488; P:GO:0008152; F:GO:0016491	F:binding; P:metabolic process; F:oxidoreductase activity			IPR001128 (PFAM)	F:GO:0005506; F:GO:0016705; F:GO:0020037; P:GO:0055114	F:iron ion binding; F:oxidoreductase activity, acting on paired donors, with incorporation or reduction of molecular oxygen; F:heme binding; P:oxidation-reduction process
EPRU-FC_07213	[INTERPRO, BLASTED, MAPPED]	regulator of chromosome condensation, putative	124	20	0,00246261	59,02	16	F:GO:0003676; F:GO:0003677; F:GO:0003723; F:GO:0004518; F:GO:0004519; F:GO:0004521; F:GO:0004672; F:GO:0005524; C:GO:0005886; P:GO:0006402; P:GO:0006468; C:GO:0016020; C:GO:0016021; F:GO:0016787; P:GO:0090305; P:GO:0090502	F:nucleic acid binding; F:DNA binding; F:RNA binding; F:nuclease activity; F:endonuclease activity; F:endoribonuclease activity; F:protein kinase activity; F:ATP binding; C:plasma membrane; P:mRNA catabolic process; P:protein phosphorylation; C:membrane; C:integral component of membrane; F:hydrolase activity; P:nucleic acid phosphodiester bond hydrolysis; P:RNA phosphodiester bond hydrolysis, end…			no IPS match	no IPS match	no IPS match
EPRU-FC_07214	[INTERPRO, BLASTED, MAPPED]	E3 ubiquitin-protein ligase RNF181	271	20	1.5736e-05	53,45	10	P:GO:0000209; C:GO:0016020; C:GO:0016021; P:GO:0016192; P:GO:0016567; F:GO:0016740; F:GO:0016874; P:GO:0043161; F:GO:0046872; F:GO:0061630	P:protein polyubiquitination; C:membrane; C:integral component of membrane; P:vesicle-mediated transport; P:protein ubiquitination; F:transferase activity; F:ligase activity; P:proteasome-mediated ubiquitin-dependent protein catabolic process; F:metal ion binding; F:ubiquitin protein ligase activity			IPR001841 (PFAM)	no GO terms	no GO terms
EPRU-FC_07215	[INTERPRO, BLASTED]	BTB/POZ domain protein	240	20	1.04618e-22	53,04						IPR000210 (PFAM)	F:GO:0005515	F:protein binding
EPRU-FC_07216	[INTERPRO, BLASTED, MAPPED, ANNOTATED]	Hybrid PKS-NRPS	4007	20	0	66,7	4	P:GO:0008152; F:GO:0016740; F:GO:0036094; F:GO:0043168	P:metabolic process; F:transferase activity; F:small molecule binding; F:anion binding			IPR009081 (PFAM); IPR013968 (PFAM); IPR032821 (PFAM); IPR014031 (PFAM); IPR020807 (PFAM); IPR000873 (PFAM); IPR013120 (PFAM); IPR014030 (PFAM); IPR013217 (PFAM); IPR001242 (PFAM); IPR014043 (PFAM)	F:GO:0003824; P:GO:0008152	F:catalytic activity; P:metabolic process
EPRU-FC_07217	[INTERPRO, BLASTED, MAPPED, ANNOTATED]	cytochrome P450	551	20	0	69,95	3	C:GO:0016020; F:GO:0016491; F:GO:0046872	C:membrane; F:oxidoreductase activity; F:metal ion binding			IPR001128 (PFAM)	F:GO:0005506; F:GO:0016705; F:GO:0020037; P:GO:0055114	F:iron ion binding; F:oxidoreductase activity, acting on paired donors, with incorporation or reduction of molecular oxygen; F:heme binding; P:oxidation-reduction process
EPRU-FC_07218	[INTERPRO, BLASTED, MAPPED]	uncharacterized protein PAC_10673	318	20	2.35564e-81	58,42	2	C:GO:0016020; C:GO:0016021	C:membrane; C:integral component of membrane			no IPS match	no IPS match	no IPS match
EPRU-FC_07219	[INTERPRO, BLASTED, MAPPED, ANNOTATED]	putative alcohol dehydrogenase	358	20	1.67353e-163	74,82	2	F:GO:0004022; P:GO:0055114	F:alcohol dehydrogenase (NAD) activity; P:oxidation-reduction process	EC:1.1.1.1	Alcohol dehydrogenase	IPR013154 (PFAM); IPR013149 (PFAM)	P:GO:0055114	P:oxidation-reduction process
EPRU-FC_07220	[INTERPRO, BLASTED, MAPPED]	Esterase LovG	283	20	2.91617e-45	48,88	3	F:GO:0003674; C:GO:0005575; F:GO:0016787	F:molecular_function; C:cellular_component; F:hydrolase activity			IPR005645 (PFAM)	no GO terms	no GO terms
EPRU-FC_07221	[INTERPRO, BLASTED, MAPPED]	putative short-chain dehydrogenase reductase family protein	199	20	1.28072e-63	66,63	4	C:GO:0016020; C:GO:0016021; F:GO:0016491; P:GO:0055114	C:membrane; C:integral component of membrane; F:oxidoreductase activity; P:oxidation-reduction process			PF13561 (PFAM)	no GO terms	no GO terms
EPRU-FC_07222	[INTERPRO, BLASTED, MAPPED]	predicted protein	482	20	9.4295e-48	47,71	5	F:GO:0003700; P:GO:0006355; C:GO:0016020; C:GO:0016021; P:GO:0055085	F:DNA binding transcription factor activity; P:regulation of transcription, DNA-templated; C:membrane; C:integral component of membrane; P:transmembrane transport			no IPS match	no IPS match	no IPS match
EPRU-FC_07223	[INTERPRO, BLASTED, MAPPED, ANNOTATED]	probable cytochrome P450 52A12	498	20	0	70,53	4	F:GO:0004497; C:GO:0016020; F:GO:0016705; F:GO:0046872	F:monooxygenase activity; C:membrane; F:oxidoreductase activity, acting on paired donors, with incorporation or reduction of molecular oxygen; F:metal ion binding			IPR001128 (PFAM)	F:GO:0005506; F:GO:0016705; F:GO:0020037; P:GO:0055114	F:iron ion binding; F:oxidoreductase activity, acting on paired donors, with incorporation or reduction of molecular oxygen; F:heme binding; P:oxidation-reduction process
EPRU-FC_07224	[INTERPRO, BLASTED, MAPPED, ANNOTATED]	solid-state culture specific protein	509	20	9.67489e-137	62,72	1	F:GO:0005488	F:binding			IPR003806 (PFAM)	F:GO:0005524; F:GO:0046872	F:ATP binding; F:metal ion binding
EPRU-FC_07225	[INTERPRO, BLASTED, MAPPED, ANNOTATED]	abc transporter	1475	20	0	77,51	5	F:GO:0005524; P:GO:0006855; F:GO:0008559; C:GO:0016021; P:GO:0042908	F:ATP binding; P:drug transmembrane transport; F:xenobiotic transmembrane transporting ATPase activity; C:integral component of membrane; P:xenobiotic transport	EC:3.6.1.3; EC:3.6.3.44; EC:3.6.1.15	Adenosinetriphosphatase; Xenobiotic-transporting ATPase; Nucleoside-triphosphate phosphatase	IPR011527 (PFAM); IPR003439 (PFAM)	F:GO:0005524; C:GO:0016021; F:GO:0016887; F:GO:0042626; P:GO:0055085	F:ATP binding; C:integral component of membrane; F:ATPase activity; F:ATPase activity, coupled to transmembrane movement of substances; P:transmembrane transport
EPRU-FC_07226	[INTERPRO, BLASTED]	Exoribonuclease family protein	225	20	3.92567	55,67						no IPS match	no IPS match	no IPS match
EPRU-FC_07227	[INTERPRO, BLASTED, MAPPED, ANNOTATED]	IMP-specific 5'-nucleotidase 1	419	20	0	81,21	7	F:GO:0000287; P:GO:0006190; P:GO:0009117; P:GO:0016311; F:GO:0050483; P:GO:0071590; P:GO:0071592	F:magnesium ion binding; P:inosine salvage; P:nucleotide metabolic process; P:dephosphorylation; F:IMP 5'-nucleotidase activity; P:nicotinamide riboside biosynthetic process; P:nicotinic acid riboside biosynthetic process	EC:3.1.3.41; EC:3.1.3.5; EC:3.1.3.31	4-nitrophenylphosphatase; 5'-nucleotidase; Nucleotidase	IPR009453 (PFAM)	F:GO:0000287; P:GO:0006190; P:GO:0009117; F:GO:0050483	F:magnesium ion binding; P:inosine salvage; P:nucleotide metabolic process; F:IMP 5'-nucleotidase activity
EPRU-FC_07228	[INTERPRO, BLASTED, MAPPED, ANNOTATED]	ABC multidrug transporter	1498	20	0	72,06	3	F:GO:0000166; C:GO:0016020; F:GO:0016887	F:nucleotide binding; C:membrane; F:ATPase activity	EC:3.6.1.3; EC:3.6.1.15	Adenosinetriphosphatase; Nucleoside-triphosphate phosphatase	IPR003439 (PFAM); IPR011527 (PFAM)	F:GO:0005524; C:GO:0016021; F:GO:0016887; F:GO:0042626; P:GO:0055085	F:ATP binding; C:integral component of membrane; F:ATPase activity; F:ATPase activity, coupled to transmembrane movement of substances; P:transmembrane transport
EPRU-FC_07229	[INTERPRO, BLASTED, MAPPED]	nonribosomal peptide synthase	7872	20	0	64,62	3	F:GO:0003824; P:GO:0008152; F:GO:0031177	F:catalytic activity; P:metabolic process; F:phosphopantetheine binding			IPR001242 (PFAM); IPR009081 (PFAM); IPR000873 (PFAM)	F:GO:0003824; P:GO:0008152	F:catalytic activity; P:metabolic process
EPRU-FC_07230	[INTERPRO, BLASTED, MAPPED]	Protein of unknown function DUF4646	373	20	2.19874e-22	47,08	5	F:GO:0003674; C:GO:0005575; P:GO:0008150; C:GO:0016020; C:GO:0016021	F:molecular_function; C:cellular_component; P:biological_process; C:membrane; C:integral component of membrane			IPR028018 (PFAM)	no GO terms	no GO terms
EPRU-FC_07231	[INTERPRO, BLASTED, MAPPED, ANNOTATED]	cytochrome P450 oxidoreductase	359	20	4.6272e-129	63,34	2	F:GO:0005488; F:GO:0016491	F:binding; F:oxidoreductase activity			IPR001128 (PFAM)	F:GO:0005506; F:GO:0016705; F:GO:0020037; P:GO:0055114	F:iron ion binding; F:oxidoreductase activity, acting on paired donors, with incorporation or reduction of molecular oxygen; F:heme binding; P:oxidation-reduction process
EPRU-FC_07232	[INTERPRO, BLASTED, MAPPED, ANNOTATED]	lysophospholipase nte1	1518	20	0	79,44	10	F:GO:0000287; F:GO:0004622; C:GO:0005789; P:GO:0006190; P:GO:0009117; C:GO:0016021; P:GO:0016042; P:GO:0016311; P:GO:0046470; F:GO:0050483	F:magnesium ion binding; F:lysophospholipase activity; C:endoplasmic reticulum membrane; P:inosine salvage; P:nucleotide metabolic process; C:integral component of membrane; P:lipid catabolic process; P:dephosphorylation; P:phosphatidylcholine metabolic process; F:IMP 5'-nucleotidase activity	EC:3.1.1.5; EC:3.1.3.41; EC:3.1.3.5; EC:3.1.3.31; EC:3.1.1.1	Lysophospholipase; 4-nitrophenylphosphatase; 5'-nucleotidase; Nucleotidase; Carboxylesterase	IPR000595 (PFAM); IPR002641 (PFAM)	P:GO:0006629	P:lipid metabolic process
EPRU-FC_07233	[INTERPRO, BLASTED, MAPPED]	RNA polymerase II mediator complex component SRB4, putative	626	20	4.61283e-167	60,62	6	F:GO:0001104; C:GO:0005634; P:GO:0006351; P:GO:0006355; P:GO:0006357; C:GO:0016592	F:RNA polymerase II transcription cofactor activity; C:nucleus; P:transcription, DNA-templated; P:regulation of transcription, DNA-templated; P:regulation of transcription by RNA polymerase II; C:mediator complex			IPR019313 (PFAM)	F:GO:0001104; P:GO:0006357; C:GO:0016592	F:RNA polymerase II transcription cofactor activity; P:regulation of transcription by RNA polymerase II; C:mediator complex
EPRU-FC_07234	[INTERPRO, BLASTED, MAPPED, ANNOTATED]	ATP-dependent 6-phosphofructokinase	795	20	0	81,84	6	F:GO:0003872; F:GO:0005524; C:GO:0005737; P:GO:0006002; F:GO:0046872; P:GO:0061615	F:6-phosphofructokinase activity; F:ATP binding; C:cytoplasm; P:fructose 6-phosphate metabolic process; F:metal ion binding; P:glycolytic process through fructose-6-phosphate	EC:2.7.1.11	6-phosphofructokinase	IPR000023 (PFAM)	F:GO:0003872; P:GO:0006096	F:6-phosphofructokinase activity; P:glycolytic process
EPRU-FC_07235	[INTERPRO, BLASTED, MAPPED]	glycoside hydrolase family 26 protein	381	20	3.93198e-36	50,4	8	F:GO:0004553; P:GO:0006080; P:GO:0008152; C:GO:0016020; C:GO:0016021; F:GO:0016787; F:GO:0016798; F:GO:0016985	F:hydrolase activity, hydrolyzing O-glycosyl compounds; P:substituted mannan metabolic process; P:metabolic process; C:membrane; C:integral component of membrane; F:hydrolase activity; F:hydrolase activity, acting on glycosyl bonds; F:mannan endo-1,4-beta-mannosidase activity			IPR022790 (PFAM)	F:GO:0004553	F:hydrolase activity, hydrolyzing O-glycosyl compounds
EPRU-FC_07244	[INTERPRO, BLASTED, MAPPED]	HlyIII-domain-containing protein	292	20	1.02397e-79	64,27	2	C:GO:0016020; C:GO:0016021	C:membrane; C:integral component of membrane			IPR004254 (PFAM)	C:GO:0016021	C:integral component of membrane
EPRU-FC_07245	[INTERPRO, BLASTED, MAPPED, ANNOTATED]	GroES-like protein	451	20	0	86,69	3	F:GO:0008270; F:GO:0016491; P:GO:0055114	F:zinc ion binding; F:oxidoreductase activity; P:oxidation-reduction process			IPR013154 (PFAM)	P:GO:0055114	P:oxidation-reduction process
EPRU-FC_07246	[INTERPRO, BLASTED, MAPPED]	Magnesium transport protein CorA, transmembrane region	666	20	3.25651e-22	54,42	5	C:GO:0016020; C:GO:0016021; P:GO:0030001; F:GO:0046873; P:GO:0055085	C:membrane; C:integral component of membrane; P:metal ion transport; F:metal ion transmembrane transporter activity; P:transmembrane transport			IPR002523 (PFAM)	C:GO:0016020; P:GO:0030001; F:GO:0046873; P:GO:0055085	C:membrane; P:metal ion transport; F:metal ion transmembrane transporter activity; P:transmembrane transport
EPRU-FC_07247	[INTERPRO, BLASTED, MAPPED]	unconventional myosin-IXb-like isoform X1	152	8	107196	46,8	18	F:GO:0000166; F:GO:0003774; F:GO:0003777; F:GO:0003779; F:GO:0005096; F:GO:0005524; P:GO:0007018; P:GO:0007165; F:GO:0008017; C:GO:0016020; C:GO:0016021; C:GO:0016459; F:GO:0016491; P:GO:0035556; P:GO:0043547; F:GO:0046872; F:GO:0051213; P:GO:0055114	F:nucleotide binding; F:motor activity; F:microtubule motor activity; F:actin binding; F:GTPase activator activity; F:ATP binding; P:microtubule-based movement; P:signal transduction; F:microtubule binding; C:membrane; C:integral component of membrane; C:myosin complex; F:oxidoreductase activity; P:intracellular signal transduction; P:positive regulation of GTPase activity; F:metal ion binding; F…			no IPS match	no IPS match	no IPS match
EPRU-FC_07248	[INTERPRO, BLASTED, MAPPED]	glycoside hydrolase family 128 protein	457	20	8.21543e-31	50,17	3	P:GO:0008152; F:GO:0016787; F:GO:0016798	P:metabolic process; F:hydrolase activity; F:hydrolase activity, acting on glycosyl bonds			IPR024655 (PFAM)	no GO terms	no GO terms
EPRU-FC_07249	[INTERPRO, BLASTED, MAPPED]	related to retrotransposon nucleocapsid protein	315	20	0,000259434	49,69	6	F:GO:0003676; F:GO:0004190; C:GO:0005634; P:GO:0006508; F:GO:0008270; P:GO:0015074	F:nucleic acid binding; F:aspartic-type endopeptidase activity; C:nucleus; P:proteolysis; F:zinc ion binding; P:DNA integration			PF13975 (PFAM)	no GO terms	no GO terms
EPRU-FC_07250	[INTERPRO, BLASTED, MAPPED]	integral membrane protein	179	20	4.22868e-11	49,51	8	F:GO:0003674; C:GO:0005575; P:GO:0008150; F:GO:0008168; C:GO:0016020; C:GO:0016021; F:GO:0016740; P:GO:0032259	F:molecular_function; C:cellular_component; P:biological_process; F:methyltransferase activity; C:membrane; C:integral component of membrane; F:transferase activity; P:methylation			no IPS match	no IPS match	no IPS match
EPRU-FC_07251	[INTERPRO, BLASTED, MAPPED]	putative integral membrane protein	99	20	0.0195543	51,21	2	C:GO:0016020; C:GO:0016021	C:membrane; C:integral component of membrane			no IPS match	no IPS match	no IPS match
EPRU-FC_07252	[INTERPRO, BLASTED, MAPPED]	NRPS-like enzyme	1093	20	0	56,28	5	F:GO:0003824; P:GO:0008152; C:GO:0016020; C:GO:0016021; F:GO:0031177	F:catalytic activity; P:metabolic process; C:membrane; C:integral component of membrane; F:phosphopantetheine binding			IPR009081 (PFAM); IPR013120 (PFAM); IPR000873 (PFAM)	F:GO:0003824; P:GO:0008152	F:catalytic activity; P:metabolic process
EPRU-FC_07253	[INTERPRO, BLASTED, MAPPED]	short chain dehydrogenase	852	20	0,197609	45,91	6	F:GO:0003824; F:GO:0004316; F:GO:0016491; P:GO:0055114; F:GO:0102131; F:GO:0102132	F:catalytic activity; F:3-oxoacyl-[acyl-carrier-protein] reductase (NADPH) activity; F:oxidoreductase activity; P:oxidation-reduction process; F:3-oxo-glutaryl-[acp] methyl ester reductase activity; F:3-oxo-pimeloyl-[acp] methyl ester reductase activity			no IPS match	no IPS match	no IPS match
EPRU-FC_07254	[INTERPRO, BLASTED, MAPPED]	glutaminase	670	20	3.93973e-139	58,06	6	F:GO:0003674; F:GO:0003824; F:GO:0004359; C:GO:0005575; P:GO:0008150; F:GO:0016787	F:molecular_function; F:catalytic activity; F:glutaminase activity; C:cellular_component; P:biological_process; F:hydrolase activity			IPR033433 (PFAM); IPR032514 (PFAM); IPR014870 (PFAM)	no GO terms	no GO terms
EPRU-FC_07255	[INTERPRO, BLASTED, MAPPED]	P-loop containing nucleoside triphosphate hydrolase protein	606	20	2.38539e-102	54,92	5	F:GO:0005524; C:GO:0016020; C:GO:0016021; F:GO:0016787; F:GO:0016887	F:ATP binding; C:membrane; C:integral component of membrane; F:hydrolase activity; F:ATPase activity			IPR003959 (PFAM)	F:GO:0005524	F:ATP binding
EPRU-FC_07256	[INTERPRO, BLASTED, MAPPED]	predicted protein	470	20	1.99126e-33	44,76	2	C:GO:0016020; C:GO:0016021	C:membrane; C:integral component of membrane			no IPS match	no IPS match	no IPS match
EPRU-FC_07257	[INTERPRO, BLASTED, MAPPED, ANNOTATED]	probable bifunctional P-450:NADPH-P450 reductase	1064	20	0	70,99	6	F:GO:0004497; F:GO:0016705; F:GO:0046872; F:GO:0048037; F:GO:0097159; F:GO:1901363	F:monooxygenase activity; F:oxidoreductase activity, acting on paired donors, with incorporation or reduction of molecular oxygen; F:metal ion binding; F:cofactor binding; F:organic cyclic compound binding; F:heterocyclic compound binding			IPR008254 (PFAM); IPR001128 (PFAM); IPR003097 (PFAM); IPR001433 (PFAM)	F:GO:0005506; F:GO:0010181; F:GO:0016491; F:GO:0016705; F:GO:0020037; P:GO:0055114	F:iron ion binding; F:FMN binding; F:oxidoreductase activity; F:oxidoreductase activity, acting on paired donors, with incorporation or reduction of molecular oxygen; F:heme binding; P:oxidation-reduction process
EPRU-FC_07409	[INTERPRO, BLASTED, MAPPED]	galactose oxidase	656	20	0	60,39	5	C:GO:0005576; F:GO:0016491; F:GO:0045480; F:GO:0046872; P:GO:0055114	C:extracellular region; F:oxidoreductase activity; F:galactose oxidase activity; F:metal ion binding; P:oxidation-reduction process			IPR000421 (PFAM); IPR015202 (PFAM)	no GO terms	no GO terms
EPRU-FC_07410	[INTERPRO, BLASTED, MAPPED, ANNOTATED]	small nuclear ribonucleoprotein G	83	20	1.58174e-41	96,54	13	P:GO:0000387; F:GO:0003723; C:GO:0005682; C:GO:0005685; C:GO:0005686; C:GO:0005687; C:GO:0005689; C:GO:0034719; C:GO:0043186; C:GO:0071004; C:GO:0071011; C:GO:0071013; C:GO:0097526	P:spliceosomal snRNP assembly; F:RNA binding; C:U5 snRNP; C:U1 snRNP; C:U2 snRNP; C:U4 snRNP; C:U12-type spliceosomal complex; C:SMN-Sm protein complex; C:P granule; C:U2-type prespliceosome; C:precatalytic spliceosome; C:catalytic step 2 spliceosome; C:spliceosomal tri-snRNP complex			IPR001163 (PFAM)	no GO terms	no GO terms
EPRU-FC_07411	[INTERPRO, BLASTED, MAPPED, ANNOTATED]	related to Cutinase transcription factor 1 alpha	904	20	0	60,49	1	F:GO:0005488	F:binding			IPR001138 (PFAM); IPR007219 (PFAM)	F:GO:0000981; F:GO:0003677; C:GO:0005634; P:GO:0006351; P:GO:0006355; F:GO:0008270	F:RNA polymerase II transcription factor activity, sequence-specific DNA binding; F:DNA binding; C:nucleus; P:transcription, DNA-templated; P:regulation of transcription, DNA-templated; F:zinc ion binding
EPRU-FC_07412	[INTERPRO, BLASTED, MAPPED, ANNOTATED]	MIP18 family protein	200	20	4.39845e-79	75,59	2	C:GO:0016020; P:GO:0016226	C:membrane; P:iron-sulfur cluster assembly			no IPS match	no IPS match	no IPS match
EPRU-FC_07413	[INTERPRO, BLASTED, MAPPED, ANNOTATED]	endoplasmic oxidoreductin	591	20	0	69,8	1	F:GO:0003824	F:catalytic activity			IPR007266 (PFAM)	F:GO:0003756; C:GO:0005783; F:GO:0016671; P:GO:0055114	F:protein disulfide isomerase activity; C:endoplasmic reticulum; F:oxidoreductase activity, acting on a sulfur group of donors, disulfide as acceptor; P:oxidation-reduction process
EPRU-FC_07414	[INTERPRO, BLASTED, MAPPED]	Ankyrin repeat protein	960	20	0	56,07	5	C:GO:0016020; C:GO:0016021; F:GO:0016787; C:GO:0032126; P:GO:0070941	C:membrane; C:integral component of membrane; F:hydrolase activity; C:eisosome; P:eisosome assembly			no IPS match	no IPS match	no IPS match
EPRU-FC_07415	[INTERPRO, BLASTED, MAPPED, ANNOTATED]	polyketide synthase	2170	20	0	66,27	3	P:GO:0008152; F:GO:0016746; F:GO:0031177	P:metabolic process; F:transferase activity, transferring acyl groups; F:phosphopantetheine binding			IPR032821 (PFAM); IPR014043 (PFAM); IPR032088 (PFAM); IPR014031 (PFAM); IPR009081 (PFAM); IPR013217 (PFAM); IPR014030 (PFAM); IPR020807 (PFAM)	no GO terms	no GO terms
EPRU-FC_07416	[INTERPRO, BLASTED]	Rhodanese-like domain-containing protein 6	270	20	1.29831e-129	69,6						IPR005645 (PFAM)	no GO terms	no GO terms
EPRU-FC_07417	[INTERPRO, BLASTED, MAPPED, ANNOTATED]	putative protease inhibitor (Tfs1)	174	20	1.31135e-82	76,72	2	P:GO:0006508; F:GO:0008233	P:proteolysis; F:peptidase activity			IPR008914 (PFAM)	no GO terms	no GO terms
EPRU-FC_07418	[INTERPRO, BLASTED, MAPPED]	SSCR protein	262	20	1.14208e-31	53,99	3	F:GO:0003674; C:GO:0005575; P:GO:0008150	F:molecular_function; C:cellular_component; P:biological_process			no IPS match	no IPS match	no IPS match
EPRU-FC_07419	[INTERPRO, BLASTED, MAPPED, ANNOTATED]	Acid protease	972	20	1.25642e-43	53,94	1	F:GO:0016787	F:hydrolase activity			IPR003103 (PFAM)	F:GO:0051087	F:chaperone binding
EPRU-FC_07420	[INTERPRO, BLASTED, MAPPED]	hypothetical protein PV04_01590	623	20	2.86705e-86	46,33	3	C:GO:0016020; C:GO:0016021; P:GO:0061817	C:membrane; C:integral component of membrane; P:endoplasmic reticulum-plasma membrane tethering			IPR010730 (PFAM)	no GO terms	no GO terms
EPRU-FC_07470	[INTERPRO, BLASTED, MAPPED]	HET-domain-containing protein	428	20	6.5876e-116	54,07	2	C:GO:0016020; C:GO:0016021	C:membrane; C:integral component of membrane			IPR010730 (PFAM)	no GO terms	no GO terms
EPRU-FC_07471	[INTERPRO, BLASTED, MAPPED, ANNOTATED]	transporter, putative	588	20	1.11275e-81	55,16	2	P:GO:0006812; P:GO:0006865	P:cation transport; P:amino acid transport			IPR013057 (PFAM)	no GO terms	no GO terms
EPRU-FC_07472	[INTERPRO, BLASTED, MAPPED, ANNOTATED]	Glucose-methanol-choline oxidoreductase, C-terminal	622	20	0	75,07	4	C:GO:0016020; F:GO:0016614; F:GO:0050660; P:GO:0055114	C:membrane; F:oxidoreductase activity, acting on CH-OH group of donors; F:flavin adenine dinucleotide binding; P:oxidation-reduction process			IPR007867 (PFAM); IPR000172 (PFAM)	F:GO:0016614; F:GO:0050660; P:GO:0055114	F:oxidoreductase activity, acting on CH-OH group of donors; F:flavin adenine dinucleotide binding; P:oxidation-reduction process
EPRU-FC_07473	[INTERPRO, BLASTED, MAPPED, ANNOTATED]	Short-chain dehydrogenase/reductase SDR	292	20	8.01717e-155	79,59	2	F:GO:0016491; P:GO:0055114	F:oxidoreductase activity; P:oxidation-reduction process			IPR002347 (PFAM)	no GO terms	no GO terms
EPRU-FC_07474	[INTERPRO, BLASTED, MAPPED]	predicted protein	129	20	1.38916e-58	61,75	4	C:GO:0016020; C:GO:0016021; F:GO:0051213; P:GO:0055114	C:membrane; C:integral component of membrane; F:dioxygenase activity; P:oxidation-reduction process			no IPS match	no IPS match	no IPS match
EPRU-FC_07475	[INTERPRO, BLASTED, MAPPED, ANNOTATED]	Aldehyde dehydrogenase, N-terminal	503	20	0	77,01	2	F:GO:0004029; P:GO:0055114	F:aldehyde dehydrogenase (NAD) activity; P:oxidation-reduction process	EC:1.2.1.3	Aldehyde dehydrogenase (NAD(+))	IPR015590 (PFAM)	P:GO:0008152; F:GO:0016491; P:GO:0055114	P:metabolic process; F:oxidoreductase activity; P:oxidation-reduction process
EPRU-FC_07476	[INTERPRO, BLASTED, MAPPED, ANNOTATED]	MFS multidrug transporter	556	20	0	82,02	2	C:GO:0016021; P:GO:0055085	C:integral component of membrane; P:transmembrane transport			IPR011701 (PFAM)	C:GO:0016021; P:GO:0055085	C:integral component of membrane; P:transmembrane transport
EPRU-FC_07477	[INTERPRO, BLASTED, MAPPED, ANNOTATED]	Male sterility, NAD-binding	2593	20	0	76,65	4	F:GO:0008168; F:GO:0016746; F:GO:0031177; P:GO:0032259	F:methyltransferase activity; F:transferase activity, transferring acyl groups; F:phosphopantetheine binding; P:methylation			IPR014043 (PFAM); IPR009081 (PFAM); IPR014030 (PFAM); IPR032088 (PFAM); IPR020807 (PFAM); IPR013120 (PFAM); IPR013217 (PFAM); IPR014031 (PFAM)	no GO terms	no GO terms
EPRU-FC_07478	[INTERPRO, BLASTED, MAPPED, ANNOTATED]	Serine hydrolase FSH	272	20	1.55665e-128	75,17	1	F:GO:0016787	F:hydrolase activity			IPR005645 (PFAM)	no GO terms	no GO terms
EPRU-FC_07479	[INTERPRO, BLASTED, MAPPED, ANNOTATED]	Oxoglutarate/iron-dependent dioxygenase	347	20	0	75,88	6	P:GO:0010958; F:GO:0046872; F:GO:0051213; P:GO:0055114; P:GO:1904062; P:GO:2001023	P:regulation of amino acid import across plasma membrane; F:metal ion binding; F:dioxygenase activity; P:oxidation-reduction process; P:regulation of cation transmembrane transport; P:regulation of response to drug			IPR005123 (PFAM); IPR026992 (PFAM)	F:GO:0016491; P:GO:0055114	F:oxidoreductase activity; P:oxidation-reduction process
EPRU-FC_07480	[INTERPRO, BLASTED, MAPPED, ANNOTATED]	citrinin biosynthesis transcriptional activator CtnR	467	20	4.71865e-129	67,59	2	P:GO:0006355; F:GO:0046872	P:regulation of transcription, DNA-templated; F:metal ion binding			IPR007219 (PFAM); IPR001138 (PFAM)	F:GO:0000981; F:GO:0003677; C:GO:0005634; P:GO:0006351; P:GO:0006355; F:GO:0008270	F:RNA polymerase II transcription factor activity, sequence-specific DNA binding; F:DNA binding; C:nucleus; P:transcription, DNA-templated; P:regulation of transcription, DNA-templated; F:zinc ion binding
EPRU-FC_07481	[INTERPRO, BLASTED, MAPPED]	inosine-uridine preferring nucleoside hydrolase	380	20	8.66711e-139	68,06	1	F:GO:0016787	F:hydrolase activity			IPR001910 (PFAM)	no GO terms	no GO terms
EPRU-FC_07482	[INTERPRO, BLASTED, MAPPED]	retrotransposon protein, putative, Ty3-gypsy subclass	318	20	0,00167139	48,46	8	F:GO:0003676; F:GO:0004190; F:GO:0005524; C:GO:0005694; P:GO:0006508; F:GO:0008270; P:GO:0015074; P:GO:0051276	F:nucleic acid binding; F:aspartic-type endopeptidase activity; F:ATP binding; C:chromosome; P:proteolysis; F:zinc ion binding; P:DNA integration; P:chromosome organization			IPR001878 (PFAM)	F:GO:0003676; F:GO:0008270	F:nucleic acid binding; F:zinc ion binding
EPRU-FC_07593	[INTERPRO, BLASTED, MAPPED, ANNOTATED]	translation initiation factor 2 subunit 1	328	20	0	86,87	2	F:GO:0003743; P:GO:0006413	F:translation initiation factor activity; P:translational initiation			IPR011488 (PFAM); IPR003029 (PFAM)	F:GO:0003676; F:GO:0003723; F:GO:0003743	F:nucleic acid binding; F:RNA binding; F:translation initiation factor activity
EPRU-FC_07594	[INTERPRO, BLASTED]	condensation protein	239	2	0,199777	50,52						no IPS match	no IPS match	no IPS match
EPRU-FC_07595	[INTERPRO, BLASTED, MAPPED, ANNOTATED]	cation transporting atpase	1644	20	0	87,17	12	F:GO:0005524; C:GO:0005789; C:GO:0005801; P:GO:0006812; P:GO:0006874; F:GO:0015662; C:GO:0016021; P:GO:0030026; F:GO:0046872; P:GO:0055092; F:GO:0070403; P:GO:0099131	F:ATP binding; C:endoplasmic reticulum membrane; C:cis-Golgi network; P:cation transport; P:cellular calcium ion homeostasis; F:ATPase activity, coupled to transmembrane movement of ions, phosphorylative mechanism; C:integral component of membrane; P:cellular manganese ion homeostasis; F:metal ion binding; P:sterol homeostasis; F:NAD+ binding; P:ATP hydrolysis coupled ion transmembrane transport	EC:3.6.1.3; EC:3.6.1.15	Adenosinetriphosphatase; Nucleoside-triphosphate phosphatase	PF00122 (PFAM); IPR024084 (PFAM); PF00702 (PFAM)	F:GO:0016616; P:GO:0055114	F:oxidoreductase activity, acting on the CH-OH group of donors, NAD or NADP as acceptor; P:oxidation-reduction process
EPRU-FC_07596	[INTERPRO, BLASTED, MAPPED]	hypothetical protein PV10_02082	321	20	0,0043855	44,43	11	P:GO:0002943; F:GO:0003674; F:GO:0003824; C:GO:0005575; P:GO:0008033; P:GO:0008150; C:GO:0016020; C:GO:0016021; F:GO:0017150; F:GO:0050660; P:GO:0055114	P:tRNA dihydrouridine synthesis; F:molecular_function; F:catalytic activity; C:cellular_component; P:tRNA processing; P:biological_process; C:membrane; C:integral component of membrane; F:tRNA dihydrouridine synthase activity; F:flavin adenine dinucleotide binding; P:oxidation-reduction process			no IPS match	no IPS match	no IPS match
EPRU-FC_07597	[INTERPRO, BLASTED, MAPPED]	LRP16 family protein	343	20	3.1209e-80	57,61	2	F:GO:0003674; C:GO:0005575	F:molecular_function; C:cellular_component			IPR002589 (PFAM)	no GO terms	no GO terms
EPRU-FC_07598	[INTERPRO, BLASTED, MAPPED]	nonribosomal peptide synthase, putative	1212	20	0	53,47	5	F:GO:0003824; P:GO:0008152; C:GO:0016020; C:GO:0016021; F:GO:0031177	F:catalytic activity; P:metabolic process; C:membrane; C:integral component of membrane; F:phosphopantetheine binding			IPR001242 (PFAM); IPR000873 (PFAM); IPR009081 (PFAM)	F:GO:0003824; P:GO:0008152	F:catalytic activity; P:metabolic process
EPRU-FC_07599	[INTERPRO, BLASTED, MAPPED, ANNOTATED]	amino acid transporter	498	20	0	68,2	3	C:GO:0016021; F:GO:0022857; P:GO:0055085	C:integral component of membrane; F:transmembrane transporter activity; P:transmembrane transport			IPR002293 (PFAM)	C:GO:0016020; F:GO:0022857; P:GO:0055085	C:membrane; F:transmembrane transporter activity; P:transmembrane transport
EPRU-FC_07600	[INTERPRO, BLASTED, MAPPED]	PTH11-like integral membrane protein	359	20	2.47013e-30	47,95	2	C:GO:0016020; C:GO:0016021	C:membrane; C:integral component of membrane			no IPS match	no IPS match	no IPS match
EPRU-FC_07601	[INTERPRO, BLASTED, MAPPED, ANNOTATED]	related to IMP2-mitochondrial inner membrane protease subunit	152	20	1.42347e-40	66,74	6	F:GO:0003676; P:GO:0006508; F:GO:0008233; P:GO:0010467; C:GO:0016020; P:GO:0044267	F:nucleic acid binding; P:proteolysis; F:peptidase activity; P:gene expression; C:membrane; P:cellular protein metabolic process			IPR015927 (PFAM)	no GO terms	no GO terms
EPRU-FC_07602	[INTERPRO, BLASTED]	PH domain protein	1098	20	0	64,67						IPR029217 (PFAM); PF15404 (PFAM)	no GO terms	no GO terms
EPRU-FC_07603	[INTERPRO, BLASTED, MAPPED, ANNOTATED]	glycolipid transfer protein	209	20	6.60351e-100	83,24	3	C:GO:0005737; P:GO:0120009; F:GO:0120013	C:cytoplasm; P:intermembrane lipid transfer; F:intermembrane lipid transfer activity			IPR014830 (PFAM)	C:GO:0005737; P:GO:0120009; F:GO:0120013	C:cytoplasm; P:intermembrane lipid transfer; F:intermembrane lipid transfer activity
EPRU-FC_07604	[INTERPRO, BLASTED, MAPPED]	integral membrane protein	359	20	1.18885e-56	53,47	8	F:GO:0003824; P:GO:0006508; P:GO:0008152; F:GO:0008236; C:GO:0016020; C:GO:0016021; F:GO:0016740; F:GO:0016787	F:catalytic activity; P:proteolysis; P:metabolic process; F:serine-type peptidase activity; C:membrane; C:integral component of membrane; F:transferase activity; F:hydrolase activity			no IPS match	no IPS match	no IPS match
EPRU-FC_07605	[INTERPRO, BLASTED, MAPPED]	sterigmatocystin 8-O-methyltransferase	415	20	3.11479e-77	54,77	4	F:GO:0008168; F:GO:0008171; F:GO:0016740; P:GO:0032259	F:methyltransferase activity; F:O-methyltransferase activity; F:transferase activity; P:methylation			IPR001077 (PFAM)	F:GO:0008171	F:O-methyltransferase activity
EPRU-FC_07606	[INTERPRO, BLASTED]	Lipocalin-like domain-containing protein	168	20	2.49297e-16	53,87						IPR024311 (PFAM)	no GO terms	no GO terms
EPRU-FC_07607	[INTERPRO, BLASTED, MAPPED, ANNOTATED]	cytochrome P450 oxidoreductase	430	20	1.72831e-118	55,58	1	F:GO:0003824	F:catalytic activity			IPR001128 (PFAM)	F:GO:0005506; F:GO:0016705; F:GO:0020037; P:GO:0055114	F:iron ion binding; F:oxidoreductase activity, acting on paired donors, with incorporation or reduction of molecular oxygen; F:heme binding; P:oxidation-reduction process
EPRU-FC_07608	[INTERPRO, BLASTED, MAPPED]	aromatic prenyltransferase	396	20	4.80364e-58	55,65	3	P:GO:0009820; F:GO:0016740; F:GO:0016765	P:alkaloid metabolic process; F:transferase activity; F:transferase activity, transferring alkyl or aryl (other than methyl) groups			IPR017795 (PFAM)	P:GO:0009820; F:GO:0016765	P:alkaloid metabolic process; F:transferase activity, transferring alkyl or aryl (other than methyl) groups
EPRU-FC_07609	[INTERPRO, BLASTED, MAPPED, ANNOTATED]	Phenylalanine ammonia-lyase	742	20	0	65,8	3	P:GO:0006725; F:GO:0016829; P:GO:1901360	P:cellular aromatic compound metabolic process; F:lyase activity; P:organic cyclic compound metabolic process			IPR001106 (PFAM)	no GO terms	no GO terms
EPRU-FC_07610	[INTERPRO, BLASTED, MAPPED]	related to transcription factor	840	20	0	68,14	1	F:GO:0003677	F:DNA binding			IPR002110 (PFAM); PF13637 (PFAM)	F:GO:0005515	F:protein binding
EPRU-FC_07611	[INTERPRO, BLASTED]	hypothetical protein L228DRAFT_246117	310	20	1.02701e-34	47,99						no IPS match	no IPS match	no IPS match
EPRU-FC_07612	[INTERPRO, BLASTED, MAPPED]	hypothetical protein V491_06162, partial	461	20	5.12928e-14	43,68	9	F:GO:0003824; F:GO:0004312; C:GO:0005835; P:GO:0006633; P:GO:0008152; C:GO:0016020; C:GO:0016021; F:GO:0016491; P:GO:0055114	F:catalytic activity; F:fatty acid synthase activity; C:fatty acid synthase complex; P:fatty acid biosynthetic process; P:metabolic process; C:membrane; C:integral component of membrane; F:oxidoreductase activity; P:oxidation-reduction process			no IPS match	no IPS match	no IPS match
EPRU-FC_07613	[INTERPRO, BLASTED, MAPPED, ANNOTATED]	Methyltransferase-like protein 7B	261	20	4.37076e-52	59,27	1	F:GO:0003824	F:catalytic activity			PF13489 (PFAM)	no GO terms	no GO terms
EPRU-FC_07632	[INTERPRO, NO-BLAST]	---NA---	215									no IPS match	no IPS match	no IPS match
EPRU-FC_07633	[INTERPRO, BLASTED, MAPPED]	TPR-like protein	965	20	0	65,63	1	F:GO:0016740	F:transferase activity			PF13432 (PFAM)	no GO terms	no GO terms
EPRU-FC_07634	[INTERPRO, BLASTED, MAPPED, ANNOTATED]	DUF890 domain protein	419	20	9.23904e-167	70,37	1	F:GO:0016740	F:transferase activity			IPR010286 (PFAM)	F:GO:0008168	F:methyltransferase activity
EPRU-FC_07635	[INTERPRO, BLASTED, MAPPED]	Putative exported protein	63	5	0,357433	55	2	C:GO:0016020; C:GO:0016021	C:membrane; C:integral component of membrane			no IPS match	no IPS match	no IPS match
EPRU-FC_07636	[INTERPRO, BLASTED, MAPPED]	acid protease	597	20	8.53072e-84	62,53	5	F:GO:0004190; P:GO:0006508; F:GO:0008233; C:GO:0016020; C:GO:0016021	F:aspartic-type endopeptidase activity; P:proteolysis; F:peptidase activity; C:membrane; C:integral component of membrane			IPR033121 (PFAM)	no GO terms	no GO terms
EPRU-FC_07637	[INTERPRO, BLASTED, MAPPED, ANNOTATED]	NRPS-like enzyme	1089	20	0	65,6	1	P:GO:0008152	P:metabolic process			IPR000873 (PFAM); IPR009081 (PFAM); IPR013120 (PFAM)	F:GO:0003824; P:GO:0008152	F:catalytic activity; P:metabolic process
EPRU-FC_07638	[INTERPRO, BLASTED, MAPPED, ANNOTATED]	putative glutathione-dependent formaldehyde-activating gfa protein	173	20	5.73255e-91	86,32	2	P:GO:0008152; F:GO:0016846	P:metabolic process; F:carbon-sulfur lyase activity			IPR006913 (PFAM)	P:GO:0008152; F:GO:0016846	P:metabolic process; F:carbon-sulfur lyase activity
EPRU-FC_07639	[INTERPRO, BLASTED, MAPPED, ANNOTATED]	acetyltransferase	206	20	5.3256e-62	68,69	1	F:GO:0016740	F:transferase activity			IPR000182 (PFAM)	no GO terms	no GO terms
EPRU-FC_07640	[INTERPRO, BLASTED, MAPPED]	MULTISPECIES: OHCU decarboxylase	213	3	143336	43,04	4	F:GO:0003677; C:GO:0005634; P:GO:0006351; F:GO:0008270	F:DNA binding; C:nucleus; P:transcription, DNA-templated; F:zinc ion binding			no IPS match	no IPS match	no IPS match
EPRU-FC_07674	[INTERPRO, NO-BLAST]	---NA---	549									no IPS match	no IPS match	no IPS match
EPRU-FC_07675	[INTERPRO, BLASTED, MAPPED]	hypothetical protein	340	5	633889	46,06	5	F:GO:0005315; P:GO:0006817; C:GO:0016020; C:GO:0016021; P:GO:0055085	F:inorganic phosphate transmembrane transporter activity; P:phosphate ion transport; C:membrane; C:integral component of membrane; P:transmembrane transport			no IPS match	no IPS match	no IPS match
EPRU-FC_07676	[INTERPRO, BLASTED, MAPPED]	small secreted protein	135	7	176664	46,78	11	F:GO:0003676; F:GO:0003723; F:GO:0003824; F:GO:0004525; F:GO:0005524; P:GO:0006396; P:GO:0008152; F:GO:0016891; F:GO:0031177; P:GO:0090501; P:GO:0090502	F:nucleic acid binding; F:RNA binding; F:catalytic activity; F:ribonuclease III activity; F:ATP binding; P:RNA processing; P:metabolic process; F:endoribonuclease activity, producing 5'-phosphomonoesters; F:phosphopantetheine binding; P:RNA phosphodiester bond hydrolysis; P:RNA phosphodiester bond hydrolysis, endonucleolytic			no IPS match	no IPS match	no IPS match
EPRU-FC_07677	[INTERPRO, BLASTED, MAPPED]	Squalene/phytoene synthase	392	20	4.99587e-151	73,87	2	P:GO:0009058; F:GO:0016740	P:biosynthetic process; F:transferase activity			IPR002060 (PFAM)	P:GO:0009058; F:GO:0016740	P:biosynthetic process; F:transferase activity
EPRU-FC_07678	[INTERPRO, BLASTED, MAPPED]	transporter	76	14	0,0428114	55,44	6	C:GO:0005886; C:GO:0016020; C:GO:0016021; F:GO:0022857; P:GO:0055085; P:GO:0071705	C:plasma membrane; C:membrane; C:integral component of membrane; F:transmembrane transporter activity; P:transmembrane transport; P:nitrogen compound transport			no IPS match	no IPS match	no IPS match
EPRU-FC_07679	[INTERPRO, BLASTED, MAPPED, ANNOTATED]	putative DNA repair protein rad-5	1158	20	0	77,77	4	F:GO:0003676; F:GO:0005524; F:GO:0008270; F:GO:0016818	F:nucleic acid binding; F:ATP binding; F:zinc ion binding; F:hydrolase activity, acting on acid anhydrides, in phosphorus-containing anhydrides			IPR014905 (PFAM); IPR001650 (PFAM); IPR000330 (PFAM)	F:GO:0003676; F:GO:0005524; F:GO:0008270; F:GO:0016818	F:nucleic acid binding; F:ATP binding; F:zinc ion binding; F:hydrolase activity, acting on acid anhydrides, in phosphorus-containing anhydrides
EPRU-FC_07680	[INTERPRO, BLASTED]	hypothetical protein MPH_05823	372	20	6.86285e-07	56,23						IPR027921 (PFAM)	no GO terms	no GO terms
EPRU-FC_07681	[INTERPRO, BLASTED, MAPPED]	translation initiation factor eIF4e	225	20	1.03778e-74	54,44	5	F:GO:0003723; F:GO:0003743; C:GO:0005737; P:GO:0006412; P:GO:0006413	F:RNA binding; F:translation initiation factor activity; C:cytoplasm; P:translation; P:translational initiation			IPR001040 (PFAM)	F:GO:0003723; F:GO:0003743; C:GO:0005737; P:GO:0006413	F:RNA binding; F:translation initiation factor activity; C:cytoplasm; P:translational initiation
EPRU-FC_07775	[INTERPRO, BLASTED, MAPPED]	feruloyl esteras-like protein B precursor	611	20	0	75,69	1	F:GO:0016787	F:hydrolase activity			IPR011118 (PFAM)	no GO terms	no GO terms
EPRU-FC_07776	[INTERPRO, BLASTED, MAPPED]	putative kinesin light chain 1 protein	600	20	2.52724e-52	55,98	8	F:GO:0003746; C:GO:0005853; P:GO:0006414; P:GO:0006629; F:GO:0008374; C:GO:0016020; C:GO:0016021; F:GO:0043531	F:translation elongation factor activity; C:eukaryotic translation elongation factor 1 complex; P:translational elongation; P:lipid metabolic process; F:O-acyltransferase activity; C:membrane; C:integral component of membrane; F:ADP binding			PF05729 (PFAM)	no GO terms	no GO terms
EPRU-FC_07777	[INTERPRO, BLASTED, MAPPED]	proteoglycan 4-like	190	3	0,725223	46,77	2	C:GO:0016020; C:GO:0016021	C:membrane; C:integral component of membrane			no IPS match	no IPS match	no IPS match
EPRU-FC_07778	[INTERPRO, BLASTED, MAPPED, ANNOTATED]	oxidosqualene:lanosterol cyclase	741	20	0	80,92	3	F:GO:0016301; P:GO:0016310; F:GO:0016866	F:kinase activity; P:phosphorylation; F:intramolecular transferase activity			IPR032697 (PFAM); IPR032696 (PFAM)	no GO terms	no GO terms
EPRU-FC_07779	[INTERPRO, BLASTED, MAPPED, ANNOTATED]	putative sorbitol utilization protein sou2 protein	296	20	4.61726e-148	82,43	2	F:GO:0016491; P:GO:0055114	F:oxidoreductase activity; P:oxidation-reduction process			PF13561 (PFAM)	no GO terms	no GO terms
EPRU-FC_07780	[INTERPRO, BLASTED, MAPPED]	predicted protein	349	20	2.98929e-72	56,91	3	F:GO:0003674; C:GO:0005575; P:GO:0008150	F:molecular_function; C:cellular_component; P:biological_process			PF03517 (PFAM)	no GO terms	no GO terms
EPRU-FC_07788	[INTERPRO, BLASTED, MAPPED]	beta 1,3-galactosyltransferase polypeptide 1	343	20	6.60929e-54	53,05	8	C:GO:0000139; C:GO:0005794; P:GO:0006486; F:GO:0008378; C:GO:0016020; C:GO:0016021; F:GO:0016740; F:GO:0016757	C:Golgi membrane; C:Golgi apparatus; P:protein glycosylation; F:galactosyltransferase activity; C:membrane; C:integral component of membrane; F:transferase activity; F:transferase activity, transferring glycosyl groups			IPR002659 (PFAM)	P:GO:0006486; F:GO:0008378; C:GO:0016020	P:protein glycosylation; F:galactosyltransferase activity; C:membrane
EPRU-FC_07789	[INTERPRO, BLASTED, MAPPED]	WD repeat protein	1429	20	6.05953e-117	51,55	1	F:GO:0003824	F:catalytic activity			IPR001680 (PFAM)	F:GO:0005515	F:protein binding
EPRU-FC_07790	[INTERPRO, BLASTED, MAPPED]	DltD domain-containing protein	303	20	5.17323e-137	71,27	2	F:GO:0004252; P:GO:0006508	F:serine-type endopeptidase activity; P:proteolysis			no IPS match	no IPS match	no IPS match
EPRU-FC_07791	[INTERPRO, BLASTED, MAPPED, ANNOTATED]	putative polyketide synthase protein	2407	20	0	69,3	4	F:GO:0016491; F:GO:0016740; F:GO:0031177; P:GO:0055114	F:oxidoreductase activity; F:transferase activity; F:phosphopantetheine binding; P:oxidation-reduction process			IPR013968 (PFAM); IPR014030 (PFAM); IPR032821 (PFAM); IPR020807 (PFAM); IPR009081 (PFAM); IPR014043 (PFAM); IPR013154 (PFAM); IPR014031 (PFAM); PF13602 (PFAM)	P:GO:0055114	P:oxidation-reduction process
EPRU-FC_07792	[INTERPRO, BLASTED, MAPPED]	tetratricopeptide ankyrin repeat and coiled-coil containing 1	331	20	1.45597e-21	57,4	2	F:GO:0003700; P:GO:0006355	F:DNA binding transcription factor activity; P:regulation of transcription, DNA-templated			PF13637 (PFAM); IPR020683 (PFAM)	no GO terms	no GO terms
EPRU-FC_07793	[INTERPRO, BLASTED]	Phage protein	144	2	414432	48,59						no IPS match	no IPS match	no IPS match
EPRU-FC_07794	[INTERPRO, BLASTED, MAPPED]	Fungal specific transcription factor domain-containing protein	531	20	7.15918e-44	43,57	6	F:GO:0000981; F:GO:0003824; C:GO:0005634; P:GO:0006355; P:GO:0006357; F:GO:0008270	F:RNA polymerase II transcription factor activity, sequence-specific DNA binding; F:catalytic activity; C:nucleus; P:regulation of transcription, DNA-templated; P:regulation of transcription by RNA polymerase II; F:zinc ion binding			IPR021858 (PFAM)	no GO terms	no GO terms
EPRU-FC_07795	[INTERPRO, BLASTED, MAPPED, ANNOTATED]	Integral membrane protein	340	20	1.14926e-97	60,99	1	C:GO:0016020	C:membrane			IPR009571 (PFAM)	C:GO:0005886	C:plasma membrane
EPRU-FC_07796	[INTERPRO, BLASTED, MAPPED]	tRNA-specific adenosine deaminase 1	196	7	0,168896	42,38	6	P:GO:0006812; F:GO:0008324; C:GO:0016020; C:GO:0016021; P:GO:0055085; P:GO:0098655	P:cation transport; F:cation transmembrane transporter activity; C:membrane; C:integral component of membrane; P:transmembrane transport; P:cation transmembrane transport			no IPS match	no IPS match	no IPS match
EPRU-FC_07797	[INTERPRO, BLASTED, MAPPED, ANNOTATED]	tyrosyl-trna synthetase	601	20	0	69,6	5	F:GO:0000166; F:GO:0004831; C:GO:0005739; C:GO:0005829; P:GO:0006418	F:nucleotide binding; F:tyrosine-tRNA ligase activity; C:mitochondrion; C:cytosol; P:tRNA aminoacylation for protein translation	EC:6.1.1.1	Tyrosine--tRNA ligase	IPR032005 (PFAM); IPR002305 (PFAM)	F:GO:0000166; F:GO:0003723; F:GO:0004812; F:GO:0005524; P:GO:0006418	F:nucleotide binding; F:RNA binding; F:aminoacyl-tRNA ligase activity; F:ATP binding; P:tRNA aminoacylation for protein translation
EPRU-FC_07798	[INTERPRO, BLASTED, MAPPED, ANNOTATED]	raffinose synthase Sip1	886	20	0	68,68	1	F:GO:0003824	F:catalytic activity			IPR008811 (PFAM)	no GO terms	no GO terms
EPRU-FC_07799	[INTERPRO, BLASTED, MAPPED, ANNOTATED]	polyketide synthase	2263	20	0	51,82	1	F:GO:0003824	F:catalytic activity			IPR014031 (PFAM); IPR009081 (PFAM); IPR014030 (PFAM); IPR020807 (PFAM); IPR013968 (PFAM); IPR014043 (PFAM); IPR032821 (PFAM)	no GO terms	no GO terms
EPRU-FC_07800	[INTERPRO, BLASTED, MAPPED]	Duf341 domain-containing protein	158	20	3.58986e-22	56,64	1	F:GO:0016787	F:hydrolase activity			IPR005645 (PFAM)	no GO terms	no GO terms
EPRU-FC_07801	[INTERPRO, BLASTED, MAPPED]	Chitin synthesis regulation, Congo red resistance, RCR protein	171	20	8.55387e-38	60,82	2	C:GO:0016020; C:GO:0016021	C:membrane; C:integral component of membrane			IPR020999 (PFAM)	no GO terms	no GO terms
EPRU-FC_07802	[INTERPRO, BLASTED, MAPPED, ANNOTATED]	adp-ribosylation factor family protein	195	20	2.47114e-104	95,37	3	F:GO:0005525; C:GO:0005622; F:GO:0016787	F:GTP binding; C:intracellular; F:hydrolase activity			IPR006689 (PFAM)	F:GO:0005525	F:GTP binding
EPRU-FC_07803	[INTERPRO, BLASTED, MAPPED, ANNOTATED]	beta and beta-prime subunits of DNA dependent RNA-polymerase	1234	20	0	84,43	5	F:GO:0003677; F:GO:0003899; C:GO:0005634; P:GO:0006351; F:GO:0032549	F:DNA binding; F:DNA-directed 5'-3' RNA polymerase activity; C:nucleus; P:transcription, DNA-templated; F:ribonucleoside binding	EC:2.7.7.6	DNA-directed RNA polymerase	IPR007641 (PFAM); IPR007642 (PFAM); IPR007120 (PFAM); IPR007645 (PFAM); IPR007644 (PFAM); IPR009674 (PFAM)	F:GO:0003677; F:GO:0003899; C:GO:0005634; P:GO:0006351	F:DNA binding; F:DNA-directed 5'-3' RNA polymerase activity; C:nucleus; P:transcription, DNA-templated
EPRU-FC_07804	[INTERPRO, BLASTED, MAPPED, ANNOTATED]	retrograde regulation protein 2	556	20	0	61,88	1	P:GO:0050794	P:regulation of cellular process			IPR003695 (PFAM)	no GO terms	no GO terms
EPRU-FC_07805	[INTERPRO, BLASTED, MAPPED, ANNOTATED]	mfs transporter	536	20	0	72,77	2	C:GO:0016021; P:GO:0055085	C:integral component of membrane; P:transmembrane transport			IPR011701 (PFAM)	C:GO:0016021; P:GO:0055085	C:integral component of membrane; P:transmembrane transport
EPRU-FC_07806	[INTERPRO, BLASTED, MAPPED, ANNOTATED]	proteasome component pre2	282	20	0	93,04	5	F:GO:0004298; C:GO:0005634; C:GO:0005737; C:GO:0005839; P:GO:0051603	F:threonine-type endopeptidase activity; C:nucleus; C:cytoplasm; C:proteasome core complex; P:proteolysis involved in cellular protein catabolic process	EC:3.4.25	Acting on peptide bonds (peptidases)	IPR001353 (PFAM)	F:GO:0004298; C:GO:0005839; P:GO:0051603	F:threonine-type endopeptidase activity; C:proteasome core complex; P:proteolysis involved in cellular protein catabolic process
EPRU-FC_07807	[INTERPRO, BLASTED, MAPPED]	nuclear polyadenylated RNA-binding protein Nab2	528	20	0	58,26	5	C:GO:0005634; C:GO:0005737; F:GO:0008143; P:GO:0043488; P:GO:1900364	C:nucleus; C:cytoplasm; F:poly(A) binding; P:regulation of mRNA stability; P:negative regulation of mRNA polyadenylation			no IPS match	no IPS match	no IPS match
EPRU-FC_08106	[INTERPRO, BLASTED, MAPPED]	ankyrin, putative	1279	20	0	53,4	7	F:GO:0004190; C:GO:0005737; P:GO:0006508; F:GO:0008270; C:GO:0016020; C:GO:0016021; F:GO:0030507	F:aspartic-type endopeptidase activity; C:cytoplasm; P:proteolysis; F:zinc ion binding; C:membrane; C:integral component of membrane; F:spectrin binding			PF13637 (PFAM); IPR020683 (PFAM); PF05729 (PFAM)	no GO terms	no GO terms
EPRU-FC_08107	[INTERPRO, BLASTED, MAPPED, ANNOTATED]	N-acyl-phosphatidylethanolamine-hydrolysing phospholipase D	389	20	0	69,47	2	F:GO:0008270; F:GO:0070290	F:zinc ion binding; F:N-acylphosphatidylethanolamine-specific phospholipase D activity	EC:3.1.4.4	Phospholipase D	IPR001279 (PFAM)	no GO terms	no GO terms
EPRU-FC_08108	[INTERPRO, BLASTED, MAPPED]	predicted protein	572	20	4.62653e-115	56,9	2	C:GO:0016020; C:GO:0016021	C:membrane; C:integral component of membrane			no IPS match	no IPS match	no IPS match
EPRU-FC_08109	[INTERPRO, BLASTED, MAPPED]	putative integral membrane protein	352	20	1.59968e-34	50,67	5	F:GO:0003674; C:GO:0005575; P:GO:0008150; C:GO:0016020; C:GO:0016021	F:molecular_function; C:cellular_component; P:biological_process; C:membrane; C:integral component of membrane			no IPS match	no IPS match	no IPS match
EPRU-FC_08110	[INTERPRO, BLASTED, MAPPED, ANNOTATED]	regulator of chromosome condensation	516	20	1.21089e-160	65,69	3	P:GO:0007088; C:GO:0043229; P:GO:0071426	P:regulation of mitotic nuclear division; C:intracellular organelle; P:ribonucleoprotein complex export from nucleus			IPR000408 (PFAM)	no GO terms	no GO terms
EPRU-FC_08111	[INTERPRO, BLASTED, MAPPED, ANNOTATED]	polyketide synthase	998	20	6.58451e-91	56,2	2	F:GO:0003824; F:GO:0043167	F:catalytic activity; F:ion binding			IPR013154 (PFAM); IPR013968 (PFAM); IPR009081 (PFAM)	P:GO:0055114	P:oxidation-reduction process
EPRU-FC_08112	[INTERPRO, BLASTED, MAPPED, ANNOTATED]	polyketide synthase	1042	20	0	60,33	1	F:GO:0003824	F:catalytic activity			IPR014031 (PFAM); IPR014030 (PFAM); IPR032821 (PFAM); IPR020807 (PFAM); IPR014043 (PFAM)	no GO terms	no GO terms
EPRU-FC_08113	[INTERPRO, BLASTED, MAPPED, ANNOTATED]	polyketide synthase	109	20	3.33077e-32	76,31	4	F:GO:0016491; F:GO:0016740; F:GO:0031177; P:GO:0055114	F:oxidoreductase activity; F:transferase activity; F:phosphopantetheine binding; P:oxidation-reduction process			IPR014030 (PFAM)	no GO terms	no GO terms
EPRU-FC_08114	[INTERPRO, BLASTED, MAPPED]	ef-hand calcium-binding domain protein	242	20	2.04056e-25	44,64	1	F:GO:0016787	F:hydrolase activity			IPR005645 (PFAM)	no GO terms	no GO terms
EPRU-FC_08115	[INTERPRO, BLASTED, MAPPED]	glycosyltransferase family 32 protein	467	20	5.0671e-51	51,86	3	C:GO:0016020; C:GO:0016021; F:GO:0016740	C:membrane; C:integral component of membrane; F:transferase activity			IPR007577 (PFAM)	no GO terms	no GO terms
EPRU-FC_08116	[INTERPRO, BLASTED, MAPPED]	3-hydroxyacyl-CoA dehydrogenase	462	20	2.44553e-05	44,47	4	F:GO:0003857; P:GO:0006631; F:GO:0016491; P:GO:0055114	F:3-hydroxyacyl-CoA dehydrogenase activity; P:fatty acid metabolic process; F:oxidoreductase activity; P:oxidation-reduction process			IPR001810 (PFAM)	F:GO:0005515	F:protein binding
EPRU-FC_08117	[INTERPRO, BLASTED, MAPPED, ANNOTATED]	WD40 repeat-like protein	577	20	0	80,38	5	C:GO:0005634; C:GO:0035861; C:GO:0080008; P:GO:1903775; P:GO:2001173	C:nucleus; C:site of double-strand break; C:Cul4-RING E3 ubiquitin ligase complex; P:regulation of DNA double-strand break processing; P:regulation of histone H2B conserved C-terminal lysine ubiquitination			IPR001680 (PFAM)	F:GO:0005515	F:protein binding
EPRU-FC_08118	[INTERPRO, BLASTED, MAPPED, ANNOTATED]	nadh-ubiquinone oxidoreductase b12 subunit family protein	89	20	2.28738e-28	76,45	2	C:GO:0005747; P:GO:0022900	C:mitochondrial respiratory chain complex I; P:electron transport chain			IPR012576 (PFAM)	C:GO:0005739; C:GO:0005747; P:GO:0022900	C:mitochondrion; C:mitochondrial respiratory chain complex I; P:electron transport chain
EPRU-FC_08119	[INTERPRO, BLASTED, MAPPED]	CCR4-NOT core complex subunit Caf1, putative	507	20	0	71,32	1	F:GO:0003676	F:nucleic acid binding			IPR006941 (PFAM)	no GO terms	no GO terms
EPRU-FC_08120	[INTERPRO, BLASTED, MAPPED, ANNOTATED]	peroxisomal copper amine oxidase	682	20	0	89,44	6	F:GO:0005507; F:GO:0005524; F:GO:0008131; P:GO:0009308; F:GO:0048038; P:GO:0055114	F:copper ion binding; F:ATP binding; F:primary amine oxidase activity; P:amine metabolic process; F:quinone binding; P:oxidation-reduction process	EC:1.4.3.21	Primary-amine oxidase	IPR015802 (PFAM); IPR015800 (PFAM); IPR015798 (PFAM)	F:GO:0005507; F:GO:0008131; P:GO:0009308; F:GO:0048038; P:GO:0055114	F:copper ion binding; F:primary amine oxidase activity; P:amine metabolic process; F:quinone binding; P:oxidation-reduction process
EPRU-FC_08161	[INTERPRO, BLASTED]	predicted protein	305	20	0,000355293	57,48						no IPS match	no IPS match	no IPS match
EPRU-FC_08162	[INTERPRO, BLASTED, MAPPED, ANNOTATED]	glutathione S-transferase	338	20	1.83444e-166	77,91	1	F:GO:0004364	F:glutathione transferase activity	EC:2.5.1.18	Glutathione transferase	PF13410 (PFAM); IPR004045 (PFAM)	F:GO:0005515	F:protein binding
EPRU-FC_08163	[INTERPRO, BLASTED, MAPPED, ANNOTATED]	putative cytochrome p450 monooxygenase protein	485	20	0	72,65	3	C:GO:0016020; F:GO:0016491; F:GO:0046872	C:membrane; F:oxidoreductase activity; F:metal ion binding			IPR001128 (PFAM)	F:GO:0005506; F:GO:0016705; F:GO:0020037; P:GO:0055114	F:iron ion binding; F:oxidoreductase activity, acting on paired donors, with incorporation or reduction of molecular oxygen; F:heme binding; P:oxidation-reduction process
EPRU-FC_08164	[INTERPRO, BLASTED, MAPPED, ANNOTATED]	related to major facilitator (MFS1) transporter	579	20	0	69,03	2	C:GO:0005887; F:GO:0022857	C:integral component of plasma membrane; F:transmembrane transporter activity			IPR011701 (PFAM)	C:GO:0016021; P:GO:0055085	C:integral component of membrane; P:transmembrane transport
EPRU-FC_08165	[INTERPRO, BLASTED, MAPPED]	integral membrane protein	344	20	6.59856e-65	50,61	2	C:GO:0016020; C:GO:0016021	C:membrane; C:integral component of membrane			no IPS match	no IPS match	no IPS match
EPRU-FC_08166	[INTERPRO, BLASTED, MAPPED]	predicted protein	345	20	1.92619e-127	69,21	3	F:GO:0008270; F:GO:0016491; P:GO:0055114	F:zinc ion binding; F:oxidoreductase activity; P:oxidation-reduction process			PF13602 (PFAM)	no GO terms	no GO terms
EPRU-FC_08167	[INTERPRO, BLASTED, MAPPED, ANNOTATED]	putative versicolorin reductase	270	20	1.49035e-142	86,62	2	F:GO:0016491; P:GO:0055114	F:oxidoreductase activity; P:oxidation-reduction process			PF13561 (PFAM)	no GO terms	no GO terms
EPRU-FC_08168	[INTERPRO, BLASTED, MAPPED, ANNOTATED]	putative elongation factor 1-gamma protein	239	20	3.72376e-102	71,24	2	P:GO:0006412; F:GO:0016740	P:translation; F:transferase activity			IPR004046 (PFAM); IPR004045 (PFAM)	F:GO:0005515	F:protein binding
EPRU-FC_08169	[INTERPRO, BLASTED, MAPPED, ANNOTATED]	metallo-beta-lactamase domain protein, putative	317	20	1.41855e-168	82,73	3	F:GO:0016787; F:GO:0046872; P:GO:1900815	F:hydrolase activity; F:metal ion binding; P:monodictyphenone biosynthetic process			IPR001279 (PFAM)	no GO terms	no GO terms
EPRU-FC_08170	[INTERPRO, BLASTED, MAPPED, ANNOTATED]	ketoacyl-synt-domain-containing protein	1750	20	0	80,91	11	F:GO:0004316; P:GO:0006633; F:GO:0008137; F:GO:0031177; P:GO:0045461; P:GO:0055114; P:GO:1900575; P:GO:1900584; P:GO:1900587; P:GO:1900793; P:GO:1900815	F:3-oxoacyl-[acyl-carrier-protein] reductase (NADPH) activity; P:fatty acid biosynthetic process; F:NADH dehydrogenase (ubiquinone) activity; F:phosphopantetheine binding; P:sterigmatocystin biosynthetic process; P:oxidation-reduction process; P:emodin biosynthetic process; P:o-orsellinic acid biosynthetic process; P:arugosin biosynthetic process; P:shamixanthone biosynthetic process; P:monodicty…	EC:2.3.1.85; EC:1.6.99.5; EC:1.6.99.3; EC:1.1.1.100; EC:1.6.5.3	Fatty-acid synthase; Acting on NADH or NADPH; NADH dehydrogenase; 3-oxoacyl-[acyl-carrier-protein] reductase; NADH:ubiquinone reductase (H(+)-translocating)	IPR020807 (PFAM); IPR014043 (PFAM); IPR032088 (PFAM); IPR014030 (PFAM); IPR014031 (PFAM); IPR009081 (PFAM)	no GO terms	no GO terms
EPRU-FC_08171	[INTERPRO, BLASTED, MAPPED, ANNOTATED]	EthD domain-domain-containing protein	153	20	5.03112e-73	85,75	1	C:GO:0016021	C:integral component of membrane			IPR009799 (PFAM)	no GO terms	no GO terms
EPRU-FC_08172	[INTERPRO, BLASTED, MAPPED]	DUF1772-domain-containing protein	170	20	6.94291e-44	65,49	6	F:GO:0004497; C:GO:0016020; C:GO:0016021; F:GO:0016491; P:GO:0045122; P:GO:0055114	F:monooxygenase activity; C:membrane; C:integral component of membrane; F:oxidoreductase activity; P:aflatoxin biosynthetic process; P:oxidation-reduction process			IPR013901 (PFAM)	no GO terms	no GO terms
EPRU-FC_08173	[INTERPRO, BLASTED]	NAD(P)-binding domain protein	260	20	2.02109e-131	73,35						IPR016040 (PFAM)	no GO terms	no GO terms
EPRU-FC_08174	[INTERPRO, BLASTED, MAPPED, ANNOTATED]	C6 transcription factor (AflR)	330	20	1.40973e-110	54,21	3	F:GO:0005488; P:GO:0006355; P:GO:0044550	F:binding; P:regulation of transcription, DNA-templated; P:secondary metabolite biosynthetic process			IPR013700 (PFAM)	F:GO:0003677; C:GO:0005634; P:GO:0006355; P:GO:0045122	F:DNA binding; C:nucleus; P:regulation of transcription, DNA-templated; P:aflatoxin biosynthetic process
EPRU-FC_08175	[INTERPRO, BLASTED, MAPPED, ANNOTATED]	PTR2-domain-containing protein	645	20	0	77,86	3	C:GO:0016021; F:GO:0022857; P:GO:0055085	C:integral component of membrane; F:transmembrane transporter activity; P:transmembrane transport			IPR000109 (PFAM)	C:GO:0016020; F:GO:0022857; P:GO:0055085	C:membrane; F:transmembrane transporter activity; P:transmembrane transport
EPRU-FC_08176	[INTERPRO, NO-BLAST]	---NA---	540									no IPS match	no IPS match	no IPS match
EPRU-FC_08177	[INTERPRO, BLASTED, MAPPED]	hypothetical protein CLAIMM_02601	507	20	8.441e-125	58,28	2	C:GO:0016020; C:GO:0016021	C:membrane; C:integral component of membrane			PF14269 (PFAM)	no GO terms	no GO terms
EPRU-FC_08178	[INTERPRO, BLASTED, MAPPED]	TPA_exp: putative Integral membrane protein	242	20	6.28844e-25	49,09	2	C:GO:0016020; C:GO:0016021	C:membrane; C:integral component of membrane			no IPS match	no IPS match	no IPS match
EPRU-FC_08179	[INTERPRO, BLASTED, MAPPED]	putative tyrosine recombinase XerC	180	4	822276	45,87	9	F:GO:0003677; C:GO:0005737; P:GO:0006310; P:GO:0006313; P:GO:0007049; P:GO:0007059; F:GO:0009037; P:GO:0015074; P:GO:0051301	F:DNA binding; C:cytoplasm; P:DNA recombination; P:transposition, DNA-mediated; P:cell cycle; P:chromosome segregation; F:tyrosine-based site-specific recombinase activity; P:DNA integration; P:cell division			no IPS match	no IPS match	no IPS match
EPRU-FC_08180	[INTERPRO, BLASTED, MAPPED]	nonribosomal peptide synthetase	1052	20	0	58,52	5	F:GO:0003824; P:GO:0008152; C:GO:0016020; C:GO:0016021; F:GO:0031177	F:catalytic activity; P:metabolic process; C:membrane; C:integral component of membrane; F:phosphopantetheine binding			IPR000873 (PFAM); IPR009081 (PFAM); IPR013120 (PFAM)	F:GO:0003824; P:GO:0008152	F:catalytic activity; P:metabolic process
EPRU-FC_08181	[INTERPRO, BLASTED, MAPPED]	predicted protein	624	20	7.28973e-117	51,41	3	C:GO:0016020; C:GO:0016021; P:GO:0055085	C:membrane; C:integral component of membrane; P:transmembrane transport			no IPS match	no IPS match	no IPS match
EPRU-FC_08182	[INTERPRO, BLASTED, MAPPED]	C6 zinc finger domain protein	324	20	4.93231e-08	46,52	5	F:GO:0000981; C:GO:0005634; P:GO:0006355; P:GO:0006357; F:GO:0008270	F:RNA polymerase II transcription factor activity, sequence-specific DNA binding; C:nucleus; P:regulation of transcription, DNA-templated; P:regulation of transcription by RNA polymerase II; F:zinc ion binding			no IPS match	no IPS match	no IPS match
EPRU-FC_08183	[INTERPRO, BLASTED, MAPPED]	hypothetical protein ST47_g2692	379	20	0.0372802	49,97	22	F:GO:0000166; C:GO:0000324; F:GO:0000981; F:GO:0003676; F:GO:0004190; F:GO:0004386; F:GO:0004721; F:GO:0005524; C:GO:0005634; P:GO:0005975; P:GO:0006355; P:GO:0006357; P:GO:0006470; P:GO:0006508; F:GO:0008233; F:GO:0008270; C:GO:0016020; C:GO:0016021; F:GO:0016758; F:GO:0016787; F:GO:0016817; P:GO:0030259	F:nucleotide binding; C:fungal-type vacuole; F:RNA polymerase II transcription factor activity, sequence-specific DNA binding; F:nucleic acid binding; F:aspartic-type endopeptidase activity; F:helicase activity; F:phosphoprotein phosphatase activity; F:ATP binding; C:nucleus; P:carbohydrate metabolic process; P:regulation of transcription, DNA-templated; P:regulation of transcription by RNA polym…			no IPS match	no IPS match	no IPS match
EPRU-FC_08214	[INTERPRO, BLASTED, MAPPED]	transcriptional repressor Sin3p	1784	20	0	62,78	2	C:GO:0005634; P:GO:0006355	C:nucleus; P:regulation of transcription, DNA-templated			IPR031693 (PFAM); IPR003822 (PFAM); IPR013194 (PFAM)	P:GO:0006355	P:regulation of transcription, DNA-templated
EPRU-FC_08215	[INTERPRO, BLASTED, MAPPED]	7-keto-8-aminopelargonate synthetase	175	7	0,0021754	49,38	3	F:GO:0003824; P:GO:0009058; F:GO:0030170	F:catalytic activity; P:biosynthetic process; F:pyridoxal phosphate binding			no IPS match	no IPS match	no IPS match
EPRU-FC_08216	[INTERPRO, BLASTED, MAPPED]	short chain oxidoreductase/dehydrogenase	282	20	5.25217e-115	73,54	3	C:GO:0005575; F:GO:0016491; P:GO:0055114	C:cellular_component; F:oxidoreductase activity; P:oxidation-reduction process			IPR002347 (PFAM)	no GO terms	no GO terms
EPRU-FC_08217	[INTERPRO, BLASTED, MAPPED, ANNOTATED]	predicted protein	377	20	3.85285e-112	60,12	1	F:GO:0003824	F:catalytic activity			IPR000073 (PFAM)	no GO terms	no GO terms
EPRU-FC_08218	[INTERPRO, BLASTED, MAPPED]	MFS drug efflux transporter	566	20	0	68,01	4	F:GO:0003674; C:GO:0016020; C:GO:0016021; P:GO:0055085	F:molecular_function; C:membrane; C:integral component of membrane; P:transmembrane transport			IPR011701 (PFAM)	C:GO:0016021; P:GO:0055085	C:integral component of membrane; P:transmembrane transport
EPRU-FC_08219	[INTERPRO, BLASTED, MAPPED]	phenol 2-monooxygenase	715	20	0	70,84	3	F:GO:0004497; P:GO:0055114; F:GO:0071949	F:monooxygenase activity; P:oxidation-reduction process; F:FAD binding			IPR002938 (PFAM)	F:GO:0071949	F:FAD binding
EPRU-FC_08220	[INTERPRO, BLASTED, MAPPED, ANNOTATED]	Cytochrome P450	437	20	0	70,87	5	F:GO:0005506; C:GO:0016020; F:GO:0016705; F:GO:0020037; P:GO:0055114	F:iron ion binding; C:membrane; F:oxidoreductase activity, acting on paired donors, with incorporation or reduction of molecular oxygen; F:heme binding; P:oxidation-reduction process			IPR001128 (PFAM)	F:GO:0005506; F:GO:0016705; F:GO:0020037; P:GO:0055114	F:iron ion binding; F:oxidoreductase activity, acting on paired donors, with incorporation or reduction of molecular oxygen; F:heme binding; P:oxidation-reduction process
EPRU-FC_08221	[INTERPRO, BLASTED, MAPPED, ANNOTATED]	polyketide synthase	2011	20	0	60,69	2	F:GO:0003824; P:GO:0008152	F:catalytic activity; P:metabolic process			IPR014030 (PFAM); IPR014043 (PFAM); IPR014031 (PFAM); IPR009081 (PFAM); IPR032821 (PFAM); IPR032088 (PFAM); IPR001031 (PFAM); IPR020807 (PFAM)	P:GO:0009058; F:GO:0016788	P:biosynthetic process; F:hydrolase activity, acting on ester bonds
EPRU-FC_08222	[INTERPRO, BLASTED, MAPPED, ANNOTATED]	NRPS-like enzyme, putative	1577	20	0	57,27	2	F:GO:0003824; P:GO:0044550	F:catalytic activity; P:secondary metabolite biosynthetic process			IPR013120 (PFAM); IPR000873 (PFAM); IPR001077 (PFAM)	F:GO:0003824; P:GO:0008152; F:GO:0008171	F:catalytic activity; P:metabolic process; F:O-methyltransferase activity
EPRU-FC_08223	[INTERPRO, BLASTED]	NAD(P)-binding protein	260	20	7.804e-120	74,94						IPR002347 (PFAM)	no GO terms	no GO terms
EPRU-FC_08224	[INTERPRO, BLASTED, MAPPED, ANNOTATED]	trna-splicing endonuclease	2286	20	0	64,61	5	P:GO:0009987; F:GO:0016787; F:GO:0046872; F:GO:0097159; F:GO:1901363	P:cellular process; F:hydrolase activity; F:metal ion binding; F:organic cyclic compound binding; F:heterocyclic compound binding			IPR024481 (PFAM); PF13087 (PFAM); PF13086 (PFAM)	no GO terms	no GO terms
EPRU-FC_08260	[INTERPRO, BLASTED, MAPPED, ANNOTATED]	MFS multidrug transporter-like protein	608	20	0	63,73	1	C:GO:0016020	C:membrane			IPR011701 (PFAM)	C:GO:0016021; P:GO:0055085	C:integral component of membrane; P:transmembrane transport
EPRU-FC_08261	[INTERPRO, BLASTED, MAPPED]	zinc finger, C2H2 type protein	248	20	1.04919e-15	40,49	3	F:GO:0003676; F:GO:0008270; F:GO:0046872	F:nucleic acid binding; F:zinc ion binding; F:metal ion binding			PF12874 (PFAM); PF00096 (PFAM)	no GO terms	no GO terms
EPRU-FC_08262	[INTERPRO, BLASTED, MAPPED]	zinc finger protein 280C isoform X2	188	5	410437	43,64	2	F:GO:0004061; P:GO:0019441	F:arylformamidase activity; P:tryptophan catabolic process to kynurenine			no IPS match	no IPS match	no IPS match
EPRU-FC_08263	[INTERPRO, BLASTED, MAPPED]	transcription initiation factor TFIIB	359	20	3.0087e-09	52,17	6	F:GO:0003743; P:GO:0006355; P:GO:0006413; F:GO:0017025; F:GO:0046872; P:GO:0070897	F:translation initiation factor activity; P:regulation of transcription, DNA-templated; P:translational initiation; F:TBP-class protein binding; F:metal ion binding; P:DNA-templated transcriptional preinitiation complex assembly			no IPS match	no IPS match	no IPS match
EPRU-FC_08264	[INTERPRO, BLASTED, MAPPED, ANNOTATED]	polyketide synthase	2123	20	0	62,4	4	P:GO:0009058; F:GO:0016740; F:GO:0016788; F:GO:0031177	P:biosynthetic process; F:transferase activity; F:hydrolase activity, acting on ester bonds; F:phosphopantetheine binding			IPR032088 (PFAM); IPR014043 (PFAM); IPR020807 (PFAM); IPR014031 (PFAM); IPR009081 (PFAM); IPR001031 (PFAM); IPR014030 (PFAM)	P:GO:0009058; F:GO:0016788	P:biosynthetic process; F:hydrolase activity, acting on ester bonds
EPRU-FC_08265	[INTERPRO, BLASTED, MAPPED, ANNOTATED]	Beta-ketoacyl synthase	2565	20	0	61,05	1	F:GO:0016740	F:transferase activity			IPR014031 (PFAM); IPR032821 (PFAM); IPR013154 (PFAM); IPR013968 (PFAM); IPR020807 (PFAM); IPR014043 (PFAM); IPR013149 (PFAM); IPR014030 (PFAM)	P:GO:0055114	P:oxidation-reduction process
EPRU-FC_08266	[INTERPRO, BLASTED, MAPPED]	hypothetical protein SAMN05428978_101022	116	4	0,24464	54,08	6	C:GO:0000015; F:GO:0000287; F:GO:0004634; P:GO:0006096; F:GO:0016829; F:GO:0046872	C:phosphopyruvate hydratase complex; F:magnesium ion binding; F:phosphopyruvate hydratase activity; P:glycolytic process; F:lyase activity; F:metal ion binding			no IPS match	no IPS match	no IPS match
EPRU-FC_08267	[INTERPRO, BLASTED, MAPPED]	26S proteasome regulatory subunit-like protein	171	4	0,303541	48,64	2	C:GO:0000502; F:GO:0003676	C:proteasome complex; F:nucleic acid binding			no IPS match	no IPS match	no IPS match
EPRU-FC_08268	[INTERPRO, BLASTED, MAPPED]	poly(ADP)-ribose polymerase	580	20	1.91175e-126	57,74	4	F:GO:0003950; P:GO:0006471; F:GO:0016740; F:GO:0016757	F:NAD+ ADP-ribosyltransferase activity; P:protein ADP-ribosylation; F:transferase activity; F:transferase activity, transferring glycosyl groups			IPR008893 (PFAM); IPR012317 (PFAM); IPR004102 (PFAM)	F:GO:0003950; P:GO:0006471	F:NAD+ ADP-ribosyltransferase activity; P:protein ADP-ribosylation
EPRU-FC_08269	[INTERPRO, BLASTED, MAPPED]	IBR domain-containing protein	748	20	8.04675e-71	53,56	4	F:GO:0004842; P:GO:0016567; F:GO:0016740; F:GO:0046872	F:ubiquitin-protein transferase activity; P:protein ubiquitination; F:transferase activity; F:metal ion binding			no IPS match	no IPS match	no IPS match
EPRU-FC_08270	[INTERPRO, BLASTED, MAPPED, ANNOTATED]	carbonate dehydratase	169	20	3.80161e-92	82,57	2	F:GO:0004089; F:GO:0008270	F:carbonate dehydratase activity; F:zinc ion binding	EC:4.2.1.1	Carbonic anhydrase	IPR001765 (PFAM)	F:GO:0004089; F:GO:0008270	F:carbonate dehydratase activity; F:zinc ion binding
EPRU-FC_08271	[INTERPRO, BLASTED, MAPPED, ANNOTATED]	C4-dicarboxylate transporter/malic acid transport protein	495	20	0	73	2	C:GO:0016020; P:GO:0055085	C:membrane; P:transmembrane transport			IPR004695 (PFAM)	C:GO:0016021; P:GO:0055085	C:integral component of membrane; P:transmembrane transport
EPRU-FC_08272	[INTERPRO, NO-BLAST]	---NA---	87									no IPS match	no IPS match	no IPS match
EPRU-FC_08655	[INTERPRO, BLASTED, MAPPED, ANNOTATED]	ankyrin repeat protein	932	20	0	59,85	1	F:GO:0003824	F:catalytic activity			IPR020683 (PFAM)	no GO terms	no GO terms
EPRU-FC_08656	[INTERPRO, BLASTED, MAPPED, ANNOTATED]	MFS general substrate transporter	804	20	0	72,71	1	C:GO:0016020	C:membrane			IPR011701 (PFAM)	C:GO:0016021; P:GO:0055085	C:integral component of membrane; P:transmembrane transport
EPRU-FC_08657	[INTERPRO, BLASTED, MAPPED]	sphingoid long-chain base transporter RSB1	312	20	9.05904e-76	62,98	3	P:GO:0006950; C:GO:0016020; C:GO:0016021	P:response to stress; C:membrane; C:integral component of membrane			IPR007568 (PFAM)	P:GO:0006950; C:GO:0016021	P:response to stress; C:integral component of membrane
EPRU-FC_08658	[INTERPRO, BLASTED, MAPPED]	protein kinase subdomain-containing protein	824	20	6.17722e-152	53,84	10	F:GO:0000981; F:GO:0003677; C:GO:0005634; P:GO:0006351; P:GO:0006355; P:GO:0006357; F:GO:0008270; F:GO:0016301; P:GO:0016310; F:GO:0046872	F:RNA polymerase II transcription factor activity, sequence-specific DNA binding; F:DNA binding; C:nucleus; P:transcription, DNA-templated; P:regulation of transcription, DNA-templated; P:regulation of transcription by RNA polymerase II; F:zinc ion binding; F:kinase activity; P:phosphorylation; F:metal ion binding			IPR001138 (PFAM)	F:GO:0000981; C:GO:0005634; P:GO:0006355; F:GO:0008270	F:RNA polymerase II transcription factor activity, sequence-specific DNA binding; C:nucleus; P:regulation of transcription, DNA-templated; F:zinc ion binding
EPRU-FC_08659	[INTERPRO, BLASTED, MAPPED, ANNOTATED]	Hybrid PKS-NRPS	3500	20	0	70,71	5	F:GO:0003824; P:GO:0008152; F:GO:0036094; F:GO:0043168; F:GO:0048037	F:catalytic activity; P:metabolic process; F:small molecule binding; F:anion binding; F:cofactor binding			IPR032821 (PFAM); IPR014031 (PFAM); IPR013968 (PFAM); IPR014030 (PFAM); IPR001242 (PFAM); IPR009081 (PFAM); IPR014043 (PFAM); IPR013149 (PFAM); IPR000873 (PFAM); IPR020807 (PFAM)	F:GO:0003824; P:GO:0008152; P:GO:0055114	F:catalytic activity; P:metabolic process; P:oxidation-reduction process
EPRU-FC_08660	[INTERPRO, BLASTED]	cell surface spherulin 4-like protein, putative	281	20	1.95782e-53	58,45						IPR021986 (PFAM)	no GO terms	no GO terms
EPRU-FC_08661	[INTERPRO, BLASTED, MAPPED]	related to signal peptide protein	323	20	9.8565e-27	43,82	3	F:GO:0004177; P:GO:0006508; F:GO:0016787	F:aminopeptidase activity; P:proteolysis; F:hydrolase activity			no IPS match	no IPS match	no IPS match
EPRU-FC_08662	[INTERPRO, BLASTED, MAPPED]	putative UPF0392 protein	402	20	6.44783e-34	49,73	2	C:GO:0016020; C:GO:0016021	C:membrane; C:integral component of membrane			IPR008166 (PFAM)	no GO terms	no GO terms
EPRU-FC_08663	[INTERPRO, BLASTED, MAPPED]	short-chain dehydrogenase	334	20	2.98854e-98	59,56	6	F:GO:0003677; C:GO:0005634; P:GO:0006351; F:GO:0008270; C:GO:0016020; C:GO:0016021	F:DNA binding; C:nucleus; P:transcription, DNA-templated; F:zinc ion binding; C:membrane; C:integral component of membrane			IPR002347 (PFAM)	no GO terms	no GO terms
EPRU-FC_08664	[INTERPRO, BLASTED, MAPPED]	Uncharacterised protein	291	6	0,107688	44,92	2	C:GO:0016020; C:GO:0016021	C:membrane; C:integral component of membrane			no IPS match	no IPS match	no IPS match
EPRU-FC_08924	[INTERPRO, BLASTED, MAPPED]	related to major facilitator (MFS1) transporter	569	20	0	67,22	5	F:GO:0003674; F:GO:0005215; C:GO:0016020; C:GO:0016021; P:GO:0055085	F:molecular_function; F:transporter activity; C:membrane; C:integral component of membrane; P:transmembrane transport			IPR011701 (PFAM)	C:GO:0016021; P:GO:0055085	C:integral component of membrane; P:transmembrane transport
EPRU-FC_08925	[INTERPRO, BLASTED, MAPPED, ANNOTATED]	polyketide synthase	2442	20	0	64,17	1	F:GO:0003824	F:catalytic activity			IPR014030 (PFAM); IPR014031 (PFAM); IPR020807 (PFAM); IPR013154 (PFAM); IPR009081 (PFAM); IPR014043 (PFAM); IPR013149 (PFAM); IPR032821 (PFAM); IPR013968 (PFAM)	P:GO:0055114	P:oxidation-reduction process
EPRU-FC_08926	[INTERPRO, BLASTED, MAPPED]	Transposable element Tcb2 transposase	251	20	1.17787e-14	50,61	4	F:GO:0003676; F:GO:0003677; P:GO:0006313; P:GO:0015074	F:nucleic acid binding; F:DNA binding; P:transposition, DNA-mediated; P:DNA integration			IPR002492 (PFAM)	F:GO:0003677; P:GO:0006313; P:GO:0015074	F:DNA binding; P:transposition, DNA-mediated; P:DNA integration
EPRU-FC_08927	[INTERPRO, BLASTED]	hypothetical protein PV05_01941, partial	548	20	7.45431e-29	46,54						IPR025676 (PFAM)	no GO terms	no GO terms
EPRU-FC_08928	[INTERPRO, BLASTED, MAPPED]	putative small s protein	1158	20	1.37853e-82	49,36	2	C:GO:0032126; P:GO:0070941	C:eisosome; P:eisosome assembly			PF05729 (PFAM)	no GO terms	no GO terms
EPRU-FC_09123	[INTERPRO, BLASTED, MAPPED, ANNOTATED]	dna glycosylase	412	20	2.26156e-149	67,57	5	F:GO:0003906; P:GO:0006284; F:GO:0016829; F:GO:0019104; C:GO:0043231	F:DNA-(apurinic or apyrimidinic site) endonuclease activity; P:base-excision repair; F:lyase activity; F:DNA N-glycosylase activity; C:intracellular membrane-bounded organelle			IPR000445 (PFAM); IPR003265 (PFAM)	F:GO:0003677; P:GO:0006284	F:DNA binding; P:base-excision repair
EPRU-FC_09124	[INTERPRO, BLASTED, MAPPED]	putative cfem domain-containing protein	338	20	4.48826e-53	50,43	2	C:GO:0016020; C:GO:0016021	C:membrane; C:integral component of membrane			no IPS match	no IPS match	no IPS match
EPRU-FC_09125	[INTERPRO, BLASTED, MAPPED, ANNOTATED]	P-loop containing nucleoside triphosphate hydrolase protein	192	20	6.30578e-66	70,04	2	F:GO:0000166; F:GO:0016787	F:nucleotide binding; F:hydrolase activity			IPR001806 (PFAM)	F:GO:0003924; F:GO:0005525	F:GTPase activity; F:GTP binding
EPRU-FC_09126	[INTERPRO, BLASTED, MAPPED]	Ubiquitin conjugating enzyme	1083	20	0	48,41	4	F:GO:0004672; F:GO:0005524; P:GO:0006468; F:GO:0016874	F:protein kinase activity; F:ATP binding; P:protein phosphorylation; F:ligase activity			IPR000608 (PFAM)	no GO terms	no GO terms
EPRU-FC_09127	[INTERPRO, BLASTED, MAPPED, ANNOTATED]	seryl-trna synthetase	505	20	0	76,35	4	F:GO:0004828; F:GO:0005524; C:GO:0005737; P:GO:0006434	F:serine-tRNA ligase activity; F:ATP binding; C:cytoplasm; P:seryl-tRNA aminoacylation	EC:6.1.1.11	Serine--tRNA ligase	IPR015866 (PFAM); IPR002314 (PFAM)	F:GO:0000166; F:GO:0004812; F:GO:0005524; P:GO:0006418	F:nucleotide binding; F:aminoacyl-tRNA ligase activity; F:ATP binding; P:tRNA aminoacylation for protein translation
EPRU-FC_09128	[INTERPRO, BLASTED, MAPPED, ANNOTATED]	DUF887-domain-containing protein	380	20	5.09603e-145	66,63	1	C:GO:0016020	C:membrane			IPR006634 (PFAM)	C:GO:0016021	C:integral component of membrane
EPRU-FC_09129	[INTERPRO, BLASTED, MAPPED, ANNOTATED]	L-ornithine 5-monooxygenase	483	20	0	65,59	4	F:GO:0003824; P:GO:0010106; P:GO:0019290; P:GO:0034599	F:catalytic activity; P:cellular response to iron ion starvation; P:siderophore biosynthetic process; P:cellular response to oxidative stress			IPR025700 (PFAM)	no GO terms	no GO terms
EPRU-FC_09130	[INTERPRO, BLASTED, MAPPED, ANNOTATED]	nonribosomal siderophore peptide synthase SidC	3684	20	0	59,01	3	P:GO:0010106; P:GO:0031171; P:GO:0033212	P:cellular response to iron ion starvation; P:ferricrocin biosynthetic process; P:iron assimilation			IPR000873 (PFAM); IPR001242 (PFAM); IPR009081 (PFAM)	F:GO:0003824; P:GO:0008152	F:catalytic activity; P:metabolic process
EPRU-FC_09131	[INTERPRO, NO-BLAST]	---NA---	330									no IPS match	no IPS match	no IPS match
EPRU-FC_09324	[INTERPRO, BLASTED, MAPPED]	N-acetylmuramoyl-L-alanine amidase	278	14	8.43475e-09	49,53	4	F:GO:0004252; P:GO:0006508; F:GO:0008745; P:GO:0009253	F:serine-type endopeptidase activity; P:proteolysis; F:N-acetylmuramoyl-L-alanine amidase activity; P:peptidoglycan catabolic process			no IPS match	no IPS match	no IPS match
EPRU-FC_09325	[INTERPRO, BLASTED]	hypothetical protein AB675_11603	131	20	2.00752e-13	54,12						no IPS match	no IPS match	no IPS match
EPRU-FC_09326	[INTERPRO, BLASTED, MAPPED, ANNOTATED]	BcPKS12, polyketide synthase	2159	20	0	75	4	P:GO:0009058; F:GO:0016740; F:GO:0016788; F:GO:0031177	P:biosynthetic process; F:transferase activity; F:hydrolase activity, acting on ester bonds; F:phosphopantetheine binding			IPR020807 (PFAM); IPR032088 (PFAM); IPR014030 (PFAM); IPR014043 (PFAM); IPR009081 (PFAM); IPR014031 (PFAM); IPR001031 (PFAM)	P:GO:0009058; F:GO:0016788	P:biosynthetic process; F:hydrolase activity, acting on ester bonds
EPRU-FC_09327	[INTERPRO, BLASTED, MAPPED]	transcription factor	438	20	3.51868e-44	46,86	5	F:GO:0000981; C:GO:0005634; P:GO:0006355; P:GO:0006357; F:GO:0008270	F:RNA polymerase II transcription factor activity, sequence-specific DNA binding; C:nucleus; P:regulation of transcription, DNA-templated; P:regulation of transcription by RNA polymerase II; F:zinc ion binding			IPR001138 (PFAM)	F:GO:0000981; C:GO:0005634; P:GO:0006355; F:GO:0008270	F:RNA polymerase II transcription factor activity, sequence-specific DNA binding; C:nucleus; P:regulation of transcription, DNA-templated; F:zinc ion binding
EPRU-FC_09328	[INTERPRO, BLASTED, MAPPED]	1,3,6,8-tetra-HN reductase	377	20	1.4973e-114	77,16	2	F:GO:0016491; P:GO:0055114	F:oxidoreductase activity; P:oxidation-reduction process			PF13561 (PFAM)	no GO terms	no GO terms
EPRU-FC_09329	[INTERPRO, BLASTED, MAPPED, ANNOTATED]	conidial pigment biosynthesis scytalone dehydratase arp1	352	20	2.72911e-76	77,98	5	P:GO:0030154; F:GO:0030411; P:GO:0042438; P:GO:0043934; P:GO:0048856	P:cell differentiation; F:scytalone dehydratase activity; P:melanin biosynthetic process; P:sporulation; P:anatomical structure development	EC:4.2.1.94	Scytalone dehydratase	IPR004235 (PFAM)	P:GO:0006582; F:GO:0030411	P:melanin metabolic process; F:scytalone dehydratase activity
EPRU-FC_09330	[INTERPRO, BLASTED, MAPPED]	ABC transporter permease	87	3	762038	54,49	2	C:GO:0016020; P:GO:0055085	C:membrane; P:transmembrane transport			no IPS match	no IPS match	no IPS match
EPRU-FC_09331	[INTERPRO, BLASTED, MAPPED]	HET-domain-containing protein	202	20	0,0131014	50,85	19	F:GO:0000155; P:GO:0000160; F:GO:0000166; F:GO:0003824; F:GO:0004672; F:GO:0004673; F:GO:0004871; F:GO:0005524; C:GO:0005622; P:GO:0006468; P:GO:0007165; P:GO:0008152; C:GO:0016020; C:GO:0016021; F:GO:0016301; P:GO:0016310; F:GO:0016740; P:GO:0018106; P:GO:0023014	F:phosphorelay sensor kinase activity; P:phosphorelay signal transduction system; F:nucleotide binding; F:catalytic activity; F:protein kinase activity; F:protein histidine kinase activity; F:signal transducer activity; F:ATP binding; C:intracellular; P:protein phosphorylation; P:signal transduction; P:metabolic process; C:membrane; C:integral component of membrane; F:kinase activity; P:phosphory…			no IPS match	no IPS match	no IPS match
EPRU-FC_09384	[INTERPRO, BLASTED, MAPPED, ANNOTATED]	uracil permease	107	20	1.05133e-30	73,31	3	C:GO:0016021; F:GO:0022857; P:GO:0055085	C:integral component of membrane; F:transmembrane transporter activity; P:transmembrane transport			IPR001248 (PFAM)	C:GO:0016020; F:GO:0022857; P:GO:0055085	C:membrane; F:transmembrane transporter activity; P:transmembrane transport
EPRU-FC_09385	[INTERPRO, BLASTED, MAPPED]	acetyl-CoA synthetase-like protein	1043	20	0	64,98	3	F:GO:0003824; P:GO:0008152; F:GO:0031177	F:catalytic activity; P:metabolic process; F:phosphopantetheine binding			IPR013120 (PFAM); IPR009081 (PFAM); IPR000873 (PFAM)	F:GO:0003824; P:GO:0008152	F:catalytic activity; P:metabolic process
EPRU-FC_09386	[INTERPRO, BLASTED, MAPPED, ANNOTATED]	abc drug exporter	1588	20	0	81,09	4	F:GO:0005524; C:GO:0016021; F:GO:0042626; P:GO:0055085	F:ATP binding; C:integral component of membrane; F:ATPase activity, coupled to transmembrane movement of substances; P:transmembrane transport	EC:3.6.1.3; EC:3.6.1.15	Adenosinetriphosphatase; Nucleoside-triphosphate phosphatase	IPR003439 (PFAM); IPR013525 (PFAM); IPR029481 (PFAM); IPR010929 (PFAM)	F:GO:0005524; C:GO:0016020; C:GO:0016021; F:GO:0016887; F:GO:0042626; P:GO:0055085	F:ATP binding; C:membrane; C:integral component of membrane; F:ATPase activity; F:ATPase activity, coupled to transmembrane movement of substances; P:transmembrane transport
EPRU-FC_09387	[INTERPRO, BLASTED, MAPPED]	DUF636 domain protein	170	20	2.85752e-23	55,87	3	C:GO:0005575; P:GO:0008152; F:GO:0016846	C:cellular_component; P:metabolic process; F:carbon-sulfur lyase activity			IPR006913 (PFAM)	P:GO:0008152; F:GO:0016846	P:metabolic process; F:carbon-sulfur lyase activity
EPRU-FC_09388	[INTERPRO, BLASTED]	hypothetical protein MELLADRAFT_77216	769	20	1.61642e-07	39,24						no IPS match	no IPS match	no IPS match
EPRU-FC_09509	[INTERPRO, BLASTED, MAPPED, ANNOTATED]	related to Auxin Efflux Carrier superfamily	460	20	3.23919e-152	67,77	1	C:GO:0016020	C:membrane			IPR004776 (PFAM)	C:GO:0016021; P:GO:0055085	C:integral component of membrane; P:transmembrane transport
EPRU-FC_09510	[INTERPRO, BLASTED, MAPPED]	hypothetical protein LPUS_04945	647	20	7.5014e-89	51,76	3	F:GO:0003674; C:GO:0005575; P:GO:0008150	F:molecular_function; C:cellular_component; P:biological_process			no IPS match	no IPS match	no IPS match
EPRU-FC_09511	[INTERPRO, BLASTED, MAPPED, ANNOTATED]	Mitochondrial carrier	213	20	2.54833e-66	71,46	1	C:GO:0016020	C:membrane			IPR018108 (PFAM)	no GO terms	no GO terms
EPRU-FC_09512	[INTERPRO, BLASTED, MAPPED]	FabD/lysophospholipase-like protein	695	20	3.47444e-71	44,88	5	P:GO:0006629; P:GO:0008152; P:GO:0016042; F:GO:0016740; F:GO:0016787	P:lipid metabolic process; P:metabolic process; P:lipid catabolic process; F:transferase activity; F:hydrolase activity			IPR002641 (PFAM)	P:GO:0006629	P:lipid metabolic process
EPRU-FC_09513	[INTERPRO, BLASTED, MAPPED, ANNOTATED]	trna ligase	817	20	0	73,64	6	F:GO:0003972; F:GO:0005524; P:GO:0006388; F:GO:0008081; P:GO:0016310; F:GO:0051730	F:RNA ligase (ATP) activity; F:ATP binding; P:tRNA splicing, via endonucleolytic cleavage and ligation; F:phosphoric diester hydrolase activity; P:phosphorylation; F:GTP-dependent polyribonucleotide 5'-hydroxyl-kinase activity	EC:6.5.1.3	RNA ligase (ATP)	IPR019039 (PFAM); IPR015965 (PFAM); IPR015966 (PFAM)	F:GO:0003972; F:GO:0005524; P:GO:0006388	F:RNA ligase (ATP) activity; F:ATP binding; P:tRNA splicing, via endonucleolytic cleavage and ligation
EPRU-FC_09514	[INTERPRO, BLASTED]	ankyrin repeat protein	218	20	4.91506e-76	73,32						PF13857 (PFAM)	no GO terms	no GO terms
EPRU-FC_09515	[INTERPRO, BLASTED, MAPPED, ANNOTATED]	mitochondrial 2-oxodicarboxylate carrier	302	20	0	90,87	4	C:GO:0005743; C:GO:0016021; F:GO:0022857; P:GO:0055085	C:mitochondrial inner membrane; C:integral component of membrane; F:transmembrane transporter activity; P:transmembrane transport			IPR018108 (PFAM)	no GO terms	no GO terms
EPRU-FC_09516	[INTERPRO, BLASTED, MAPPED, ANNOTATED]	polyketide synthase	2578	20	0	59,04	2	F:GO:0003824; P:GO:0008152	F:catalytic activity; P:metabolic process			IPR014031 (PFAM); IPR013149 (PFAM); IPR013968 (PFAM); IPR032821 (PFAM); IPR013217 (PFAM); IPR009081 (PFAM); IPR020807 (PFAM); IPR014043 (PFAM); IPR013154 (PFAM); IPR014030 (PFAM)	P:GO:0055114	P:oxidation-reduction process
EPRU-FC_09517	[INTERPRO, BLASTED, MAPPED]	integral membrane protein	366	20	7.10503e-58	55,37	2	C:GO:0016020; C:GO:0016021	C:membrane; C:integral component of membrane			no IPS match	no IPS match	no IPS match
EPRU-FC_09518	[INTERPRO, BLASTED, MAPPED]	NAD(P)-binding Rossmann-fold containing protein	226	20	8.83326e-30	44,2	4	F:GO:0008667; F:GO:0016491; P:GO:0019290; P:GO:0055114	F:2,3-dihydro-2,3-dihydroxybenzoate dehydrogenase activity; F:oxidoreductase activity; P:siderophore biosynthetic process; P:oxidation-reduction process			no IPS match	no IPS match	no IPS match
EPRU-FC_09569	[INTERPRO, BLASTED, MAPPED, ANNOTATED]	cytochrome p450	454	20	1.63554e-158	63	1	F:GO:0016491	F:oxidoreductase activity			IPR001128 (PFAM)	F:GO:0005506; F:GO:0016705; F:GO:0020037; P:GO:0055114	F:iron ion binding; F:oxidoreductase activity, acting on paired donors, with incorporation or reduction of molecular oxygen; F:heme binding; P:oxidation-reduction process
EPRU-FC_09570	[INTERPRO, BLASTED, MAPPED]	predicted protein	468	20	7.16298e-73	51,62	2	C:GO:0016020; C:GO:0016021	C:membrane; C:integral component of membrane			no IPS match	no IPS match	no IPS match
EPRU-FC_09571	[INTERPRO, BLASTED, MAPPED]	antifungal protein 2	82	20	2.22974e-07	59,67	2	C:GO:0016020; C:GO:0016021	C:membrane; C:integral component of membrane			no IPS match	no IPS match	no IPS match
EPRU-FC_09572	[INTERPRO, BLASTED, MAPPED]	PLC-like phosphodiesterase	445	20	4.08795e-100	59,62	4	P:GO:0006629; F:GO:0008081; C:GO:0016020; C:GO:0016021	P:lipid metabolic process; F:phosphoric diester hydrolase activity; C:membrane; C:integral component of membrane			no IPS match	no IPS match	no IPS match
EPRU-FC_09573	[INTERPRO, BLASTED, MAPPED, ANNOTATED]	Type I Iterative Polyketide synthase (PKS)	1782	20	0	55,9	1	F:GO:0003824	F:catalytic activity			IPR009081 (PFAM); IPR014030 (PFAM); IPR020807 (PFAM); IPR014031 (PFAM); IPR001031 (PFAM); IPR014043 (PFAM)	P:GO:0009058; F:GO:0016788	P:biosynthetic process; F:hydrolase activity, acting on ester bonds
EPRU-FC_09574	[INTERPRO, BLASTED, MAPPED, ANNOTATED]	cytochrome P450	379	20	2.19643e-130	64,28	2	F:GO:0016491; F:GO:0046872	F:oxidoreductase activity; F:metal ion binding			IPR001128 (PFAM)	F:GO:0005506; F:GO:0016705; F:GO:0020037; P:GO:0055114	F:iron ion binding; F:oxidoreductase activity, acting on paired donors, with incorporation or reduction of molecular oxygen; F:heme binding; P:oxidation-reduction process
EPRU-FC_09575	[INTERPRO, BLASTED, MAPPED]	RNA polymerase sigma-70 factor, ECF subfamily	82	5	0,886942	54,52	7	F:GO:0003677; F:GO:0003700; P:GO:0006351; P:GO:0006352; P:GO:0006355; F:GO:0016987; P:GO:2000142	F:DNA binding; F:DNA binding transcription factor activity; P:transcription, DNA-templated; P:DNA-templated transcription, initiation; P:regulation of transcription, DNA-templated; F:bacterial sigma factor activity; P:regulation of DNA-templated transcription, initiation			no IPS match	no IPS match	no IPS match
EPRU-FC_09576	[INTERPRO, BLASTED, MAPPED]	GTPase HflX	200	9	0,0456158	67,7	3	C:GO:0016020; C:GO:0016021; F:GO:0046872	C:membrane; C:integral component of membrane; F:metal ion binding			no IPS match	no IPS match	no IPS match
EPRU-FC_09577	[INTERPRO, BLASTED, MAPPED]	GTPase HflX	135	20	0,0770231	55,2	8	F:GO:0000166; F:GO:0003924; F:GO:0005525; C:GO:0005737; C:GO:0016020; C:GO:0016021; F:GO:0016788; F:GO:0046872	F:nucleotide binding; F:GTPase activity; F:GTP binding; C:cytoplasm; C:membrane; C:integral component of membrane; F:hydrolase activity, acting on ester bonds; F:metal ion binding			no IPS match	no IPS match	no IPS match
EPRU-FC_09578	[INTERPRO, BLASTED, MAPPED]	Putative DNA-binding protein ESCAROLA	117	13	123672	49,59	6	F:GO:0003677; F:GO:0003680; F:GO:0003700; C:GO:0005634; P:GO:0006351; P:GO:0006355	F:DNA binding; F:AT DNA binding; F:DNA binding transcription factor activity; C:nucleus; P:transcription, DNA-templated; P:regulation of transcription, DNA-templated			no IPS match	no IPS match	no IPS match
EPRU-FC_09579	[INTERPRO, BLASTED, MAPPED]	Retrovirus-related Pol polyprotein from transposon TNT 1-94	255	20	0.00380723	43,97	4	F:GO:0003676; F:GO:0008270; P:GO:0015074; F:GO:0016740	F:nucleic acid binding; F:zinc ion binding; P:DNA integration; F:transferase activity			PF14223 (PFAM)	no GO terms	no GO terms
EPRU-FC_09580	[INTERPRO, BLASTED]	HET domain protein	215	20	1.38145e-16	59,59						no IPS match	no IPS match	no IPS match
EPRU-FC_09581	[INTERPRO, BLASTED]	het domain	781	20	9.94367e-138	48,85						IPR010730 (PFAM)	no GO terms	no GO terms
EPRU-FC_09656	[INTERPRO, BLASTED, MAPPED]	myb transcription protein	391	20	4.00991e-33	56,35	1	F:GO:0003677	F:DNA binding			PF13921 (PFAM)	no GO terms	no GO terms
EPRU-FC_09657	[INTERPRO, BLASTED]	nucleoside-diphosphate-sugar epimerase	255	20	6.79324e-85	65,34						no IPS match	no IPS match	no IPS match
EPRU-FC_09658	[INTERPRO, BLASTED, MAPPED]	related to Oxidoreductase, short-chain dehydrogenase	323	20	2.26688e-158	77,51	2	F:GO:0016491; P:GO:0055114	F:oxidoreductase activity; P:oxidation-reduction process			IPR002347 (PFAM)	no GO terms	no GO terms
EPRU-FC_09659	[INTERPRO, BLASTED, MAPPED, ANNOTATED]	MFS general substrate transporter	602	20	0	71,14	3	C:GO:0005887; F:GO:0022857; P:GO:0055085	C:integral component of plasma membrane; F:transmembrane transporter activity; P:transmembrane transport			IPR011701 (PFAM)	C:GO:0016021; P:GO:0055085	C:integral component of membrane; P:transmembrane transport
EPRU-FC_09660	[INTERPRO, BLASTED, MAPPED]	neurexin-4 isoform X1	314	10	115444	45,3	4	C:GO:0016020; C:GO:0016021; F:GO:0016491; P:GO:0055114	C:membrane; C:integral component of membrane; F:oxidoreductase activity; P:oxidation-reduction process			no IPS match	no IPS match	no IPS match
EPRU-FC_09661	[INTERPRO, BLASTED, MAPPED, ANNOTATED]	putative polyketide synthase	2090	20	0	67,16	1	F:GO:0016740	F:transferase activity			IPR013968 (PFAM); PF13602 (PFAM); IPR009081 (PFAM); IPR032821 (PFAM); IPR020807 (PFAM); IPR013217 (PFAM); IPR014043 (PFAM)	no GO terms	no GO terms
EPRU-FC_09662	[INTERPRO, BLASTED, MAPPED, ANNOTATED]	Putative polyketide synthase	361	20	1.93203e-136	72,33	3	P:GO:0008152; F:GO:0016746; F:GO:0043167	P:metabolic process; F:transferase activity, transferring acyl groups; F:ion binding			IPR014031 (PFAM); IPR014030 (PFAM)	no GO terms	no GO terms
EPRU-FC_09663	[INTERPRO, BLASTED, MAPPED, ANNOTATED]	chalcone synthase B	446	20	3.65897e-138	69,83	1	F:GO:0016740	F:transferase activity			IPR012328 (PFAM); IPR001099 (PFAM)	no GO terms	no GO terms
EPRU-FC_09664	[INTERPRO, BLASTED, MAPPED, ANNOTATED]	cytochrome P450, putative	550	20	2.288e-158	61,66	2	F:GO:0005488; F:GO:0016491	F:binding; F:oxidoreductase activity			IPR001128 (PFAM)	F:GO:0005506; F:GO:0016705; F:GO:0020037; P:GO:0055114	F:iron ion binding; F:oxidoreductase activity, acting on paired donors, with incorporation or reduction of molecular oxygen; F:heme binding; P:oxidation-reduction process
EPRU-FC_09798	[INTERPRO, BLASTED, MAPPED, ANNOTATED]	augmenter of liver regeneration	204	20	1.83392e-70	70,74	2	F:GO:0016972; P:GO:0055114	F:thiol oxidase activity; P:oxidation-reduction process	EC:1.8.3.2	Thiol oxidase	IPR017905 (PFAM)	F:GO:0016972; P:GO:0055114	F:thiol oxidase activity; P:oxidation-reduction process
EPRU-FC_09799	[INTERPRO, BLASTED, MAPPED, ANNOTATED]	oxidoreductase domain-containing protein	245	20	7.43893e-96	73,26	2	F:GO:0016491; F:GO:0043167	F:oxidoreductase activity; F:ion binding			IPR005123 (PFAM)	F:GO:0016491; P:GO:0055114	F:oxidoreductase activity; P:oxidation-reduction process
EPRU-FC_09800	[INTERPRO, BLASTED]	Protein CBG18881	1025	9	0,0286347	47,14						no IPS match	no IPS match	no IPS match
EPRU-FC_09801	[INTERPRO, BLASTED, MAPPED, ANNOTATED]	Zn2/Cys6 DNA-binding protein	715	20	7.40003e-171	59,23	2	F:GO:0005488; P:GO:0006355	F:binding; P:regulation of transcription, DNA-templated			IPR001138 (PFAM)	F:GO:0000981; C:GO:0005634; P:GO:0006355; F:GO:0008270	F:RNA polymerase II transcription factor activity, sequence-specific DNA binding; C:nucleus; P:regulation of transcription, DNA-templated; F:zinc ion binding
EPRU-FC_09802	[INTERPRO, BLASTED, MAPPED, ANNOTATED]	S1/P1 nuclease	282	20	5.01683e-96	70,1	2	F:GO:0016788; P:GO:0090304	F:hydrolase activity, acting on ester bonds; P:nucleic acid metabolic process			IPR003154 (PFAM)	F:GO:0003676; F:GO:0004519; P:GO:0006308	F:nucleic acid binding; F:endonuclease activity; P:DNA catabolic process
EPRU-FC_09803	[INTERPRO, BLASTED]	Prefoldin subunit	665	20	6.05901e-09	52,71						no IPS match	no IPS match	no IPS match
EPRU-FC_09804	[INTERPRO, BLASTED, MAPPED]	Type I Iterative Polyketide synthase (PKS)	1170	20	0	58,51	7	F:GO:0003824; C:GO:0005575; P:GO:0008152; F:GO:0016491; F:GO:0016740; F:GO:0031177; P:GO:0055114	F:catalytic activity; C:cellular_component; P:metabolic process; F:oxidoreductase activity; F:transferase activity; F:phosphopantetheine binding; P:oxidation-reduction process			IPR013968 (PFAM); IPR013217 (PFAM); IPR013154 (PFAM); IPR009081 (PFAM); PF13602 (PFAM)	P:GO:0055114	P:oxidation-reduction process
EPRU-FC_09805	[INTERPRO, BLASTED, MAPPED]	putative polyketide synthase	354	20	1.64158e-43	50,62	6	F:GO:0003824; P:GO:0008152; F:GO:0016491; F:GO:0016740; F:GO:0031177; P:GO:0055114	F:catalytic activity; P:metabolic process; F:oxidoreductase activity; F:transferase activity; F:phosphopantetheine binding; P:oxidation-reduction process			IPR020807 (PFAM)	no GO terms	no GO terms
EPRU-FC_09806	[INTERPRO, BLASTED, MAPPED]	polyketide synthase	704	20	0	61,31	6	F:GO:0003824; P:GO:0008152; F:GO:0016491; F:GO:0016740; F:GO:0031177; P:GO:0055114	F:catalytic activity; P:metabolic process; F:oxidoreductase activity; F:transferase activity; F:phosphopantetheine binding; P:oxidation-reduction process			IPR014031 (PFAM); IPR014043 (PFAM); IPR014030 (PFAM)	no GO terms	no GO terms
EPRU-FC_09846	[INTERPRO, BLASTED, MAPPED, ANNOTATED]	acetyl-CoA synthetase-like protein	517	20	0	70,71	1	F:GO:0003824	F:catalytic activity			IPR025110 (PFAM); IPR000873 (PFAM)	F:GO:0003824; P:GO:0008152	F:catalytic activity; P:metabolic process
EPRU-FC_09847	[INTERPRO, BLASTED, MAPPED, ANNOTATED]	putative 2-hydroxyacyl- lyase 1 protein	585	20	0	80,7	4	F:GO:0000287; C:GO:0005777; F:GO:0016829; F:GO:0030976	F:magnesium ion binding; C:peroxisome; F:lyase activity; F:thiamine pyrophosphate binding			IPR012001 (PFAM); IPR012000 (PFAM); IPR011766 (PFAM)	F:GO:0000287; F:GO:0003824; F:GO:0030976	F:magnesium ion binding; F:catalytic activity; F:thiamine pyrophosphate binding
EPRU-FC_09848	[INTERPRO, BLASTED, MAPPED, ANNOTATED]	MFS transporter	640	20	0	69,98	1	C:GO:0016020	C:membrane			IPR011701 (PFAM)	C:GO:0016021; P:GO:0055085	C:integral component of membrane; P:transmembrane transport
EPRU-FC_09849	[INTERPRO, BLASTED, MAPPED]	nitroreductase	203	20	1.7863e-61	60,01	4	F:GO:0016491; F:GO:0016657; P:GO:0034599; P:GO:0055114	F:oxidoreductase activity; F:oxidoreductase activity, acting on NAD(P)H, nitrogenous group as acceptor; P:cellular response to oxidative stress; P:oxidation-reduction process			IPR029479 (PFAM)	no GO terms	no GO terms
EPRU-FC_09850	[INTERPRO, BLASTED, MAPPED]	hypothetical protein V499_04723	425	20	1.02766e-75	55,34	7	F:GO:0000981; F:GO:0003677; C:GO:0005634; P:GO:0006355; P:GO:0006357; F:GO:0008270; P:GO:0045122	F:RNA polymerase II transcription factor activity, sequence-specific DNA binding; F:DNA binding; C:nucleus; P:regulation of transcription, DNA-templated; P:regulation of transcription by RNA polymerase II; F:zinc ion binding; P:aflatoxin biosynthetic process			IPR001138 (PFAM)	F:GO:0000981; C:GO:0005634; P:GO:0006355; F:GO:0008270	F:RNA polymerase II transcription factor activity, sequence-specific DNA binding; C:nucleus; P:regulation of transcription, DNA-templated; F:zinc ion binding
EPRU-FC_09851	[INTERPRO, BLASTED, MAPPED]	beta-lactamase/transpeptidase-like protein	405	20	4.01373e-169	65,98	2	F:GO:0003674; P:GO:0008150	F:molecular_function; P:biological_process			IPR001466 (PFAM)	no GO terms	no GO terms
EPRU-FC_09852	[INTERPRO, BLASTED, MAPPED]	cercosporin toxin biosynthesis protein	411	20	0	71,9	4	F:GO:0008168; F:GO:0008171; P:GO:0032259; F:GO:0071949	F:methyltransferase activity; F:O-methyltransferase activity; P:methylation; F:FAD binding			IPR002938 (PFAM)	F:GO:0071949	F:FAD binding
EPRU-FC_09853	[INTERPRO, BLASTED, MAPPED, ANNOTATED]	conidial pigment polyketide synthase PksP/Alb1	147	20	1.90776e-46	74,44	1	F:GO:0016491	F:oxidoreductase activity			IPR009799 (PFAM)	no GO terms	no GO terms
EPRU-FC_09854	[INTERPRO, BLASTED, MAPPED, ANNOTATED]	conidial yellow pigment biosynthesis polyketide synthase	2088	20	0	68,28	1	F:GO:0016740	F:transferase activity			IPR014030 (PFAM); IPR032088 (PFAM); IPR001031 (PFAM); IPR009081 (PFAM); IPR014043 (PFAM); IPR020807 (PFAM); IPR014031 (PFAM)	P:GO:0009058; F:GO:0016788	P:biosynthetic process; F:hydrolase activity, acting on ester bonds
EPRU-FC_09855	[INTERPRO, BLASTED, MAPPED]	myb transcription protein	400	20	2.07942e-31	52,16	12	P:GO:0000278; F:GO:0000981; F:GO:0001135; F:GO:0003677; C:GO:0005575; C:GO:0005634; P:GO:0006357; P:GO:0008150; P:GO:0030154; F:GO:0043565; F:GO:0044212; P:GO:0045893	P:mitotic cell cycle; F:RNA polymerase II transcription factor activity, sequence-specific DNA binding; F:transcription factor activity, RNA polymerase II transcription factor recruiting; F:DNA binding; C:cellular_component; C:nucleus; P:regulation of transcription by RNA polymerase II; P:biological_process; P:cell differentiation; F:sequence-specific DNA binding; F:transcription regulatory regio…			IPR001005 (PFAM)	no GO terms	no GO terms
EPRU-FC_09856	[INTERPRO, BLASTED, MAPPED, ANNOTATED]	mitochondrion biogenesis protein	580	20	0	82,9	5	P:GO:0000001; C:GO:0005743; P:GO:0006873; C:GO:0016021; P:GO:1900208	P:mitochondrion inheritance; C:mitochondrial inner membrane; P:cellular ion homeostasis; C:integral component of membrane; P:regulation of cardiolipin metabolic process			IPR012571 (PFAM)	P:GO:0000001; C:GO:0005743; P:GO:0007005	P:mitochondrion inheritance; C:mitochondrial inner membrane; P:mitochondrion organization
EPRU-FC_09857	[INTERPRO, BLASTED, MAPPED, ANNOTATED]	S-adenosyl-L-methionine-dependent methyltransferase	306	20	3.43498e-96	63,03	2	P:GO:0008152; F:GO:0016740	P:metabolic process; F:transferase activity			no IPS match	no IPS match	no IPS match
EPRU-FC_09858	[INTERPRO, BLASTED]	small ubiquitin-related modifier sumo	465	20	4.53942e-105	52,21						IPR022617 (PFAM)	no GO terms	no GO terms
EPRU-FC_09859	[INTERPRO, BLASTED, MAPPED, ANNOTATED]	CAMK/CAMKL protein kinase	1447	20	0	74,13	10	C:GO:0000015; F:GO:0000287; P:GO:0001732; F:GO:0003743; F:GO:0004634; C:GO:0005852; P:GO:0006096; C:GO:0016282; F:GO:0016301; C:GO:0033290	C:phosphopyruvate hydratase complex; F:magnesium ion binding; P:formation of cytoplasmic translation initiation complex; F:translation initiation factor activity; F:phosphopyruvate hydratase activity; C:eukaryotic translation initiation factor 3 complex; P:glycolytic process; C:eukaryotic 43S preinitiation complex; F:kinase activity; C:eukaryotic 48S preinitiation complex	EC:4.2.1.11	Phosphopyruvate hydratase	IPR013906 (PFAM); PF12330 (PFAM); IPR020810 (PFAM); IPR020811 (PFAM); IPR000719 (PFAM)	F:GO:0003743; F:GO:0004672; F:GO:0005524; C:GO:0005737; C:GO:0005852; P:GO:0006468	F:translation initiation factor activity; F:protein kinase activity; F:ATP binding; C:cytoplasm; C:eukaryotic translation initiation factor 3 complex; P:protein phosphorylation
EPRU-FC_09952	[INTERPRO, BLASTED, MAPPED, ANNOTATED]	general substrate transporter	582	20	0	63,58	3	C:GO:0016021; F:GO:0022857; P:GO:0055085	C:integral component of membrane; F:transmembrane transporter activity; P:transmembrane transport			IPR005828 (PFAM)	C:GO:0016021; F:GO:0022857; P:GO:0055085	C:integral component of membrane; F:transmembrane transporter activity; P:transmembrane transport
EPRU-FC_09953	[INTERPRO, BLASTED, MAPPED, ANNOTATED]	squalene cyclase	692	20	0	72,91	3	C:GO:0016020; F:GO:0016866; P:GO:0019746	C:membrane; F:intramolecular transferase activity; P:hopanoid biosynthetic process			IPR032696 (PFAM); IPR032697 (PFAM)	no GO terms	no GO terms
EPRU-FC_09954	[INTERPRO, BLASTED, MAPPED]	cytochrome P450	560	20	8.64236e-142	56	10	F:GO:0004497; F:GO:0005506; C:GO:0005575; C:GO:0016020; C:GO:0016021; F:GO:0016491; F:GO:0016705; F:GO:0020037; F:GO:0046872; P:GO:0055114	F:monooxygenase activity; F:iron ion binding; C:cellular_component; C:membrane; C:integral component of membrane; F:oxidoreductase activity; F:oxidoreductase activity, acting on paired donors, with incorporation or reduction of molecular oxygen; F:heme binding; F:metal ion binding; P:oxidation-reduction process			IPR001128 (PFAM)	F:GO:0005506; F:GO:0016705; F:GO:0020037; P:GO:0055114	F:iron ion binding; F:oxidoreductase activity, acting on paired donors, with incorporation or reduction of molecular oxygen; F:heme binding; P:oxidation-reduction process
EPRU-FC_09955	[INTERPRO, NO-BLAST]	---NA---	86									no IPS match	no IPS match	no IPS match
EPRU-FC_09956	[INTERPRO, BLASTED, MAPPED]	putative cell wall protein o-glucosyl hydrolase	407	20	0	69,17	1	F:GO:0016787	F:hydrolase activity			no IPS match	no IPS match	no IPS match
EPRU-FC_10005	[INTERPRO, BLASTED, MAPPED]	Ca2+-binding protein, RTX toxin-related	1546	2	0,756427	49,32	3	F:GO:0004871; P:GO:0007165; C:GO:0016020	F:signal transducer activity; P:signal transduction; C:membrane			IPR018392 (PFAM)	no GO terms	no GO terms
EPRU-FC_10006	[INTERPRO, BLASTED, MAPPED]	predicted protein	170	20	0,00103353	53,19	3	C:GO:0016020; C:GO:0016021; C:GO:0019867	C:membrane; C:integral component of membrane; C:outer membrane			no IPS match	no IPS match	no IPS match
EPRU-FC_10007	[INTERPRO, BLASTED, MAPPED, ANNOTATED]	putative NADP(+)-dependent dehydrogenase	260	20	4.0145e-141	84,1	2	F:GO:0016491; P:GO:0055114	F:oxidoreductase activity; P:oxidation-reduction process			IPR002347 (PFAM)	no GO terms	no GO terms
EPRU-FC_10008	[INTERPRO, BLASTED, MAPPED, ANNOTATED]	Fungal Zn2-Cys6 binuclear cluster domain-containing protein	1426	20	5.55807e-163	68,43	1	P:GO:0006355	P:regulation of transcription, DNA-templated			IPR001138 (PFAM)	F:GO:0000981; C:GO:0005634; P:GO:0006355; F:GO:0008270	F:RNA polymerase II transcription factor activity, sequence-specific DNA binding; C:nucleus; P:regulation of transcription, DNA-templated; F:zinc ion binding
EPRU-FC_10009	[INTERPRO, BLASTED]	Aldo/keto reductase	329	20	1.34964e-147	74,24						IPR023210 (PFAM)	no GO terms	no GO terms
EPRU-FC_10010	[INTERPRO, BLASTED]	Pisatin demethylase	354	20	1.36616e-130	63,9						IPR001279 (PFAM)	no GO terms	no GO terms
EPRU-FC_10011	[INTERPRO, BLASTED, MAPPED, ANNOTATED]	related to polyketide synthase	2535	20	0	64,69	2	F:GO:0003824; P:GO:0008152	F:catalytic activity; P:metabolic process			IPR014030 (PFAM); IPR020807 (PFAM); IPR014031 (PFAM); IPR014043 (PFAM); IPR009081 (PFAM); IPR013094 (PFAM); IPR013217 (PFAM); IPR032088 (PFAM)	P:GO:0008152; F:GO:0016787	P:metabolic process; F:hydrolase activity
EPRU-FC_10012	[INTERPRO, BLASTED, MAPPED, ANNOTATED]	cytochrome P450 oxidoreductase, putative	523	20	0	73,8	3	C:GO:0016020; F:GO:0016491; F:GO:0046872	C:membrane; F:oxidoreductase activity; F:metal ion binding			IPR001128 (PFAM)	F:GO:0005506; F:GO:0016705; F:GO:0020037; P:GO:0055114	F:iron ion binding; F:oxidoreductase activity, acting on paired donors, with incorporation or reduction of molecular oxygen; F:heme binding; P:oxidation-reduction process
EPRU-FC_10013	[INTERPRO, BLASTED, MAPPED, ANNOTATED]	GMC oxidoreductase	624	20	0	71,33	1	F:GO:0016614	F:oxidoreductase activity, acting on CH-OH group of donors			IPR000172 (PFAM); IPR007867 (PFAM)	F:GO:0016614; F:GO:0050660; P:GO:0055114	F:oxidoreductase activity, acting on CH-OH group of donors; F:flavin adenine dinucleotide binding; P:oxidation-reduction process
EPRU-FC_10014	[INTERPRO, BLASTED, MAPPED]	NAD(P)-binding protein	221	20	2.65676e-77	52,3	2	F:GO:0016491; P:GO:0055114	F:oxidoreductase activity; P:oxidation-reduction process			IPR002347 (PFAM)	no GO terms	no GO terms
EPRU-FC_10015	[INTERPRO, BLASTED, MAPPED, ANNOTATED]	myb family transcription factor	549	20	3.83355e-62	73,09	1	F:GO:0003677	F:DNA binding			IPR001005 (PFAM)	no GO terms	no GO terms
EPRU-FC_10016	[INTERPRO, BLASTED, MAPPED, ANNOTATED]	Cytochrome P450	503	20	5.77336e-164	62,16	2	F:GO:0005488; F:GO:0016491	F:binding; F:oxidoreductase activity			IPR001128 (PFAM)	F:GO:0005506; F:GO:0016705; F:GO:0020037; P:GO:0055114	F:iron ion binding; F:oxidoreductase activity, acting on paired donors, with incorporation or reduction of molecular oxygen; F:heme binding; P:oxidation-reduction process
EPRU-FC_10017	[INTERPRO, BLASTED, MAPPED, ANNOTATED]	MFS multidrug transporter	522	20	0	76,52	2	C:GO:0016021; P:GO:0055085	C:integral component of membrane; P:transmembrane transport			IPR011701 (PFAM)	C:GO:0016021; P:GO:0055085	C:integral component of membrane; P:transmembrane transport
EPRU-FC_10018	[INTERPRO, BLASTED, MAPPED]	Protein SERAC1	1208	20	3.87782e-133	48,56	5	F:GO:0005524; F:GO:0008270; F:GO:0016787; C:GO:0032126; P:GO:0070941	F:ATP binding; F:zinc ion binding; F:hydrolase activity; C:eisosome; P:eisosome assembly			no IPS match	no IPS match	no IPS match
EPRU-FC_10042	[INTERPRO, BLASTED, MAPPED, ANNOTATED]	Phenylalanine ammonia-lyase	257	20	8.43637e-33	49,29	1	F:GO:0003824	F:catalytic activity			IPR001106 (PFAM)	no GO terms	no GO terms
EPRU-FC_10043	[INTERPRO, BLASTED, MAPPED]	peptidoglycan-binding protein LysM	286	5	220346	47,64	8	F:GO:0000166; P:GO:0009117; P:GO:0009143; P:GO:0009146; F:GO:0016787; F:GO:0017111; F:GO:0046872; F:GO:0047429	F:nucleotide binding; P:nucleotide metabolic process; P:nucleoside triphosphate catabolic process; P:purine nucleoside triphosphate catabolic process; F:hydrolase activity; F:nucleoside-triphosphatase activity; F:metal ion binding; F:nucleoside-triphosphate diphosphatase activity			no IPS match	no IPS match	no IPS match
EPRU-FC_10044	[INTERPRO, BLASTED]	2-deoxyribose-5-phosphate aldolase	245	5	0.0556219	46,2						no IPS match	no IPS match	no IPS match
EPRU-FC_10045	[INTERPRO, BLASTED]	CHAT domain-domain-containing protein	1290	20	1.48779e-86	47,37						IPR024983 (PFAM)	no GO terms	no GO terms
EPRU-FC_10046	[INTERPRO, BLASTED, MAPPED, ANNOTATED]	Acyl transferase/acyl hydrolase/lysophospholipase	2580	20	0	59,46	1	F:GO:0003824	F:catalytic activity			IPR014043 (PFAM); IPR014030 (PFAM); IPR014031 (PFAM); IPR009081 (PFAM); IPR013968 (PFAM); IPR013217 (PFAM); IPR020807 (PFAM); IPR013149 (PFAM); IPR032821 (PFAM)	P:GO:0055114	P:oxidation-reduction process
EPRU-FC_10047	[INTERPRO, BLASTED, MAPPED]	hypothetical protein IQ06DRAFT_241831	249	20	8.7548e-40	51,64	3	F:GO:0003674; C:GO:0005575; P:GO:0008150	F:molecular_function; C:cellular_component; P:biological_process			IPR005645 (PFAM)	no GO terms	no GO terms
EPRU-FC_10048	[INTERPRO, BLASTED]	hypothetical protein PV11_03421	220	3	0.000370991	48,6						no IPS match	no IPS match	no IPS match
EPRU-FC_10049	[INTERPRO, BLASTED, MAPPED]	putative 4hbt like protein	342	20	1.59714e-86	57,36	2	C:GO:0016020; C:GO:0016021	C:membrane; C:integral component of membrane			PF13279 (PFAM)	no GO terms	no GO terms
EPRU-FC_10050	[INTERPRO, BLASTED, MAPPED, ANNOTATED]	MFS transporter, putative	503	20	0	76,87	2	C:GO:0016021; P:GO:0055085	C:integral component of membrane; P:transmembrane transport			IPR011701 (PFAM)	C:GO:0016021; P:GO:0055085	C:integral component of membrane; P:transmembrane transport
EPRU-FC_10051	[INTERPRO, BLASTED, MAPPED, ANNOTATED]	cytochrome P450	510	20	0	62,52	6	F:GO:0004497; F:GO:0005506; C:GO:0016021; F:GO:0016705; F:GO:0020037; P:GO:0055114	F:monooxygenase activity; F:iron ion binding; C:integral component of membrane; F:oxidoreductase activity, acting on paired donors, with incorporation or reduction of molecular oxygen; F:heme binding; P:oxidation-reduction process			IPR001128 (PFAM)	F:GO:0005506; F:GO:0016705; F:GO:0020037; P:GO:0055114	F:iron ion binding; F:oxidoreductase activity, acting on paired donors, with incorporation or reduction of molecular oxygen; F:heme binding; P:oxidation-reduction process
EPRU-FC_10052	[INTERPRO, BLASTED, MAPPED, ANNOTATED]	polyketide synthase, putative	2500	20	0	68,79	4	F:GO:0016491; F:GO:0016740; F:GO:0031177; P:GO:0055114	F:oxidoreductase activity; F:transferase activity; F:phosphopantetheine binding; P:oxidation-reduction process			IPR013968 (PFAM); IPR014043 (PFAM); IPR013217 (PFAM); IPR014030 (PFAM); IPR009081 (PFAM); IPR014031 (PFAM); IPR013154 (PFAM); IPR013149 (PFAM); IPR020807 (PFAM); IPR032821 (PFAM)	P:GO:0055114	P:oxidation-reduction process
EPRU-FC_10053	[INTERPRO, BLASTED, MAPPED, ANNOTATED]	polyketide synthase, putative	328	20	3.9147e-143	60,33	2	P:GO:0008152; F:GO:0016787	P:metabolic process; F:hydrolase activity			IPR013094 (PFAM)	P:GO:0008152; F:GO:0016787	P:metabolic process; F:hydrolase activity
EPRU-FC_10054	[INTERPRO, BLASTED, MAPPED, ANNOTATED]	probable cytochrome P450 52A12	502	20	0	67,3	4	F:GO:0005506; F:GO:0016712; F:GO:0020037; P:GO:0055114	F:iron ion binding; F:oxidoreductase activity, acting on paired donors, with incorporation or reduction of molecular oxygen, reduced flavin or flavoprotein as one donor, and incorporation of one atom of oxygen; F:heme binding; P:oxidation-reduction process	EC:1.14.14	Acting on paired donors, with incorporation or reduction of molecular oxygen. The oxygen incorporated need not be derived from O(2)	IPR001128 (PFAM)	F:GO:0005506; F:GO:0016705; F:GO:0020037; P:GO:0055114	F:iron ion binding; F:oxidoreductase activity, acting on paired donors, with incorporation or reduction of molecular oxygen; F:heme binding; P:oxidation-reduction process
EPRU-FC_10055	[INTERPRO, BLASTED, MAPPED, ANNOTATED]	esterase family protein	288	20	2.83696e-30	48,03	1	F:GO:0003824	F:catalytic activity			no IPS match	no IPS match	no IPS match
EPRU-FC_10056	[INTERPRO, BLASTED, MAPPED]	MD-2-related lipid-recognition domain	186	4	2.90401e-11	50,07	12	F:GO:0000166; F:GO:0003723; F:GO:0003924; F:GO:0005525; C:GO:0005737; C:GO:0016020; C:GO:0016021; F:GO:0016787; F:GO:0019843; P:GO:0042254; P:GO:0042274; F:GO:0046872	F:nucleotide binding; F:RNA binding; F:GTPase activity; F:GTP binding; C:cytoplasm; C:membrane; C:integral component of membrane; F:hydrolase activity; F:rRNA binding; P:ribosome biogenesis; P:ribosomal small subunit biogenesis; F:metal ion binding			no IPS match	no IPS match	no IPS match
EPRU-FC_10057	[INTERPRO, BLASTED, MAPPED]	P-loop containing nucleoside triphosphate hydrolase	1037	20	4.85981e-133	55,48	1	F:GO:0016787	F:hydrolase activity			IPR020683 (PFAM); PF05729 (PFAM)	no GO terms	no GO terms
EPRU-FC_10216	[INTERPRO, BLASTED, MAPPED]	UDP-Glycosyltransferase superfamily protein	122	11	0,935655	53,22	14	F:GO:0003824; F:GO:0004056; C:GO:0005783; C:GO:0005789; P:GO:0006506; P:GO:0009846; P:GO:0009860; C:GO:0016020; C:GO:0016021; F:GO:0016740; F:GO:0016757; F:GO:0016829; F:GO:0017176; P:GO:0042450	F:catalytic activity; F:argininosuccinate lyase activity; C:endoplasmic reticulum; C:endoplasmic reticulum membrane; P:GPI anchor biosynthetic process; P:pollen germination; P:pollen tube growth; C:membrane; C:integral component of membrane; F:transferase activity; F:transferase activity, transferring glycosyl groups; F:lyase activity; F:phosphatidylinositol N-acetylglucosaminyltransferase activi…			no IPS match	no IPS match	no IPS match
EPRU-FC_10217	[INTERPRO, BLASTED, MAPPED, ANNOTATED]	trichothecene 3-O-acetyltransferase	297	20	7.72589e-38	45,41	1	F:GO:0003824	F:catalytic activity			IPR003480 (PFAM)	F:GO:0016747	F:transferase activity, transferring acyl groups other than amino-acyl groups
EPRU-FC_10218	[INTERPRO, BLASTED, MAPPED]	DUF341 family oxidoreductase, putative	276	20	0.0500834	40,85	4	F:GO:0003674; C:GO:0005575; P:GO:0008150; F:GO:0016787	F:molecular_function; C:cellular_component; P:biological_process; F:hydrolase activity			IPR005645 (PFAM)	no GO terms	no GO terms
EPRU-FC_10219	[INTERPRO, BLASTED, MAPPED]	putative polyketide synthase	2618	20	0	58,44	6	F:GO:0003824; P:GO:0008152; F:GO:0016491; F:GO:0016740; F:GO:0031177; P:GO:0055114	F:catalytic activity; P:metabolic process; F:oxidoreductase activity; F:transferase activity; F:phosphopantetheine binding; P:oxidation-reduction process			IPR014030 (PFAM); IPR013149 (PFAM); IPR032821 (PFAM); IPR013154 (PFAM); IPR013217 (PFAM); IPR009081 (PFAM); IPR013968 (PFAM); IPR014031 (PFAM); IPR014043 (PFAM); IPR020807 (PFAM)	P:GO:0055114	P:oxidation-reduction process
EPRU-FC_10352	[INTERPRO, BLASTED, MAPPED]	Asx homology domain protein	946	20	1.23471e-48	49,78	4	F:GO:0003674; C:GO:0005575; P:GO:0006355; P:GO:0008150	F:molecular_function; C:cellular_component; P:regulation of transcription, DNA-templated; P:biological_process			IPR028020 (PFAM)	no GO terms	no GO terms
EPRU-FC_10353	[INTERPRO, BLASTED, MAPPED, ANNOTATED]	vesicle transporter SEC22	215	20	1.60985e-125	92,12	2	C:GO:0016021; P:GO:0016192	C:integral component of membrane; P:vesicle-mediated transport			IPR001388 (PFAM); IPR010908 (PFAM)	C:GO:0016021; P:GO:0016192	C:integral component of membrane; P:vesicle-mediated transport
EPRU-FC_10354	[INTERPRO, BLASTED, MAPPED]	TPR-like protein	861	20	5.13225e-165	54,21	8	F:GO:0003824; P:GO:0006629; P:GO:0008152; F:GO:0008374; P:GO:0009116; C:GO:0016020; C:GO:0016021; F:GO:0043531	F:catalytic activity; P:lipid metabolic process; P:metabolic process; F:O-acyltransferase activity; P:nucleoside metabolic process; C:membrane; C:integral component of membrane; F:ADP binding			PF13424 (PFAM); PF13374 (PFAM); PF13432 (PFAM); IPR002182 (PFAM)	F:GO:0043531	F:ADP binding
EPRU-FC_10355	[INTERPRO, BLASTED, MAPPED, ANNOTATED]	predicted protein	215	20	4.47481e-26	71,45	1	C:GO:0016021	C:integral component of membrane			no IPS match	no IPS match	no IPS match
EPRU-FC_10356	[INTERPRO, BLASTED, MAPPED, ANNOTATED]	proteasome subunit alpha type-1	274	20	3.17764e-146	85,55	5	F:GO:0004298; C:GO:0005634; C:GO:0005737; P:GO:0006511; C:GO:0019773	F:threonine-type endopeptidase activity; C:nucleus; C:cytoplasm; P:ubiquitin-dependent protein catabolic process; C:proteasome core complex, alpha-subunit complex	EC:3.4.25	Acting on peptide bonds (peptidases)	IPR000426 (PFAM); IPR001353 (PFAM)	F:GO:0004175; F:GO:0004298; C:GO:0005839; P:GO:0006511; C:GO:0019773; P:GO:0051603	F:endopeptidase activity; F:threonine-type endopeptidase activity; C:proteasome core complex; P:ubiquitin-dependent protein catabolic process; C:proteasome core complex, alpha-subunit complex; P:proteolysis involved in cellular protein catabolic process
EPRU-FC_10357	[INTERPRO, BLASTED, MAPPED, ANNOTATED]	lysine decarboxylase-like protein-like protein	245	20	6.72364e-108	77,65	1	F:GO:0016787	F:hydrolase activity			IPR031100 (PFAM)	no GO terms	no GO terms
EPRU-FC_10358	[INTERPRO, BLASTED, MAPPED, ANNOTATED]	Cleft lip and palate transmembrane 1	645	20	0	78,06	1	C:GO:0016021	C:integral component of membrane			IPR008429 (PFAM)	C:GO:0016021	C:integral component of membrane
EPRU-FC_10359	[INTERPRO, BLASTED, MAPPED]	putative ef-hand calcium-binding domain protein	274	20	4.99068e-40	51,43	4	F:GO:0003674; C:GO:0005575; P:GO:0008150; F:GO:0016787	F:molecular_function; C:cellular_component; P:biological_process; F:hydrolase activity			IPR005645 (PFAM)	no GO terms	no GO terms
EPRU-FC_10360	[INTERPRO, BLASTED, MAPPED, ANNOTATED]	related to polyketide synthase	2290	20	0	62,76	4	F:GO:0016491; F:GO:0016740; F:GO:0031177; P:GO:0055114	F:oxidoreductase activity; F:transferase activity; F:phosphopantetheine binding; P:oxidation-reduction process			IPR014031 (PFAM); IPR014043 (PFAM); IPR013968 (PFAM); PF13602 (PFAM); IPR020807 (PFAM); IPR032821 (PFAM); IPR013154 (PFAM); IPR014030 (PFAM); IPR009081 (PFAM)	P:GO:0055114	P:oxidation-reduction process
EPRU-FC_10361	[INTERPRO, BLASTED, MAPPED]	carbohydrate esterase family 16 protein	368	20	2.26423e-59	54,21	2	F:GO:0016787; F:GO:0016788	F:hydrolase activity; F:hydrolase activity, acting on ester bonds			no IPS match	no IPS match	no IPS match
EPRU-FC_10362	[INTERPRO, BLASTED]	hypothetical protein LPUS_04591	495	20	5.78013e-79	49,53						no IPS match	no IPS match	no IPS match
EPRU-FC_10572	[INTERPRO, BLASTED, MAPPED, ANNOTATED]	WD40 repeat-like protein	634	20	1.72988e-134	65,54	2	C:GO:0005856; P:GO:0009987	C:cytoskeleton; P:cellular process			IPR001680 (PFAM); IPR000719 (PFAM)	F:GO:0004672; F:GO:0005515; F:GO:0005524; P:GO:0006468	F:protein kinase activity; F:protein binding; F:ATP binding; P:protein phosphorylation
EPRU-FC_10573	[INTERPRO, BLASTED, MAPPED, ANNOTATED]	Protein kinase-like domain	511	20	0	62,62	2	F:GO:0016301; P:GO:0016310	F:kinase activity; P:phosphorylation			IPR001245 (PFAM)	F:GO:0004672; P:GO:0006468	F:protein kinase activity; P:protein phosphorylation
EPRU-FC_10574	[INTERPRO, BLASTED, MAPPED, ANNOTATED]	DDE-domain-containing protein	340	20	6.00156e-83	64,21	1	P:GO:0008152	P:metabolic process			IPR004875 (PFAM)	F:GO:0003676	F:nucleic acid binding
EPRU-FC_10575	[INTERPRO, BLASTED]	hypothetical protein LPUS_07811	518	20	8.30673e-99	54,15						no IPS match	no IPS match	no IPS match
EPRU-FC_10576	[INTERPRO, BLASTED, MAPPED, ANNOTATED]	Type I Iterative Polyketide synthase (PKS)	2471	20	0	54,05	1	F:GO:0003824	F:catalytic activity			IPR014030 (PFAM); IPR013154 (PFAM); IPR013217 (PFAM); IPR020807 (PFAM); IPR014043 (PFAM); IPR032821 (PFAM); IPR009081 (PFAM); IPR014031 (PFAM); IPR013149 (PFAM); IPR013968 (PFAM)	P:GO:0055114	P:oxidation-reduction process
EPRU-FC_10577	[INTERPRO, BLASTED, MAPPED]	hypothetical protein IQ06DRAFT_241831	253	20	1.97033e-46	55,8	3	F:GO:0003674; C:GO:0005575; P:GO:0008150	F:molecular_function; C:cellular_component; P:biological_process			IPR005645 (PFAM)	no GO terms	no GO terms
EPRU-FC_10578	[INTERPRO, BLASTED, MAPPED]	hypothetical protein PHLGIDRAFT_128718	200	20	0,000489991	53,36	2	C:GO:0016020; C:GO:0016021	C:membrane; C:integral component of membrane			no IPS match	no IPS match	no IPS match
EPRU-FC_10612	[INTERPRO, BLASTED]	WD40 repeat-like protein	603	20	0	70,6						IPR001680 (PFAM)	F:GO:0005515	F:protein binding
EPRU-FC_10613	[INTERPRO, BLASTED, MAPPED]	C6 transcription factor	664	20	1.08663e-169	60,23	5	F:GO:0000981; C:GO:0005634; P:GO:0006355; P:GO:0006357; F:GO:0008270	F:RNA polymerase II transcription factor activity, sequence-specific DNA binding; C:nucleus; P:regulation of transcription, DNA-templated; P:regulation of transcription by RNA polymerase II; F:zinc ion binding			no IPS match	no IPS match	no IPS match
EPRU-FC_10614	[INTERPRO, BLASTED, MAPPED]	DJ-1/PfpI family protein	248	20	3.28365e-134	84,52	3	F:GO:0003674; C:GO:0005575; P:GO:0008150	F:molecular_function; C:cellular_component; P:biological_process			IPR002818 (PFAM)	no GO terms	no GO terms
EPRU-FC_10615	[INTERPRO, BLASTED, MAPPED, ANNOTATED]	MFS transporter of unkown specificity	434	20	0	81,82	2	C:GO:0016021; P:GO:0055085	C:integral component of membrane; P:transmembrane transport			IPR011701 (PFAM)	C:GO:0016021; P:GO:0055085	C:integral component of membrane; P:transmembrane transport
EPRU-FC_10616	[INTERPRO, BLASTED, MAPPED, ANNOTATED]	squalene cyclase	458	20	0	64,42	1	F:GO:0003824	F:catalytic activity			IPR032696 (PFAM); IPR032697 (PFAM)	no GO terms	no GO terms
EPRU-FC_10617	[INTERPRO, BLASTED, MAPPED]	putative squalene-hopene-cyclase	232	20	6.15059e-75	60,78	4	C:GO:0005575; F:GO:0016853; F:GO:0016866; P:GO:0019746	C:cellular_component; F:isomerase activity; F:intramolecular transferase activity; P:hopanoid biosynthetic process			IPR032696 (PFAM)	no GO terms	no GO terms
EPRU-FC_10618	[INTERPRO, BLASTED]	NAD(P)-binding protein	321	20	1.43727e-133	70,59						no IPS match	no IPS match	no IPS match
EPRU-FC_10619	[INTERPRO, BLASTED, MAPPED]	predicted protein	227	20	0.000156535	54,13	4	P:GO:0006508; F:GO:0008236; C:GO:0016020; C:GO:0016021	P:proteolysis; F:serine-type peptidase activity; C:membrane; C:integral component of membrane			no IPS match	no IPS match	no IPS match
EPRU-FC_10620	[INTERPRO, BLASTED, MAPPED, ANNOTATED]	proteasome subunit beta type-2	198	20	5.58346e-104	86,18	5	F:GO:0004298; C:GO:0005634; C:GO:0005737; C:GO:0005839; P:GO:0051603	F:threonine-type endopeptidase activity; C:nucleus; C:cytoplasm; C:proteasome core complex; P:proteolysis involved in cellular protein catabolic process	EC:3.4.25	Acting on peptide bonds (peptidases)	IPR001353 (PFAM)	F:GO:0004298; C:GO:0005839; P:GO:0051603	F:threonine-type endopeptidase activity; C:proteasome core complex; P:proteolysis involved in cellular protein catabolic process
EPRU-FC_10621	[INTERPRO, BLASTED, MAPPED]	myb and hsa domain protein	1443	20	0	55,47	1	F:GO:0003677	F:DNA binding			PF13921 (PFAM); IPR014012 (PFAM)	no GO terms	no GO terms
EPRU-FC_10655	[INTERPRO, BLASTED]	predicted protein	191	20	5.16565e-10	48,88						IPR006771 (PFAM)	no GO terms	no GO terms
EPRU-FC_10656	[INTERPRO, BLASTED, MAPPED]	phospholipase C, phosphocholine-specific	137	20	0,402746	44,77	10	F:GO:0003824; F:GO:0004032; F:GO:0004629; P:GO:0008152; P:GO:0016042; F:GO:0016491; F:GO:0016788; F:GO:0030246; F:GO:0034480; P:GO:0055114	F:catalytic activity; F:alditol:NADP+ 1-oxidoreductase activity; F:phospholipase C activity; P:metabolic process; P:lipid catabolic process; F:oxidoreductase activity; F:hydrolase activity, acting on ester bonds; F:carbohydrate binding; F:phosphatidylcholine phospholipase C activity; P:oxidation-reduction process			no IPS match	no IPS match	no IPS match
EPRU-FC_10657	[INTERPRO, BLASTED, MAPPED]	putative transporter	314	20	6.93234e-70	64,5	3	C:GO:0016020; C:GO:0016021; P:GO:0055085	C:membrane; C:integral component of membrane; P:transmembrane transport			IPR011701 (PFAM)	C:GO:0016021; P:GO:0055085	C:integral component of membrane; P:transmembrane transport
EPRU-FC_10658	[INTERPRO, BLASTED, MAPPED, ANNOTATED]	cytochrome P450 monooxygenase	504	20	1.54274e-169	67,95	2	F:GO:0005488; F:GO:0016491	F:binding; F:oxidoreductase activity			IPR001128 (PFAM)	F:GO:0005506; F:GO:0016705; F:GO:0020037; P:GO:0055114	F:iron ion binding; F:oxidoreductase activity, acting on paired donors, with incorporation or reduction of molecular oxygen; F:heme binding; P:oxidation-reduction process
EPRU-FC_10659	[INTERPRO, BLASTED, MAPPED]	BcNRPS1, nonribosomal peptide synthetase	1432	20	0	60,43	5	F:GO:0003824; C:GO:0005575; P:GO:0008152; P:GO:0019748; F:GO:0031177	F:catalytic activity; C:cellular_component; P:metabolic process; P:secondary metabolic process; F:phosphopantetheine binding			IPR001242 (PFAM); IPR000873 (PFAM); IPR009081 (PFAM)	F:GO:0003824; P:GO:0008152	F:catalytic activity; P:metabolic process
EPRU-FC_10660	[INTERPRO, BLASTED, MAPPED]	putative short-chain dehydrogenase reductase family protein	275	20	1.58151e-87	67,95	5	C:GO:0005575; C:GO:0016020; C:GO:0016021; F:GO:0016491; P:GO:0055114	C:cellular_component; C:membrane; C:integral component of membrane; F:oxidoreductase activity; P:oxidation-reduction process			PF13561 (PFAM)	no GO terms	no GO terms
EPRU-FC_10661	[INTERPRO, BLASTED, MAPPED, ANNOTATED]	polyketide synthase	441	20	3.39303e-86	75,94	4	F:GO:0016491; F:GO:0016740; F:GO:0031177; P:GO:0055114	F:oxidoreductase activity; F:transferase activity; F:phosphopantetheine binding; P:oxidation-reduction process			IPR014031 (PFAM); IPR032821 (PFAM)	no GO terms	no GO terms
EPRU-FC_10662	[INTERPRO, BLASTED, MAPPED, ANNOTATED]	Acyl transferase/acyl hydrolase/lysophospholipase	192	20	1.84734e-45	62,94	1	F:GO:0003824	F:catalytic activity			IPR013154 (PFAM)	P:GO:0055114	P:oxidation-reduction process
EPRU-FC_10734	[INTERPRO, BLASTED, MAPPED, ANNOTATED]	probable farnesyltranstransferase (al-3)	386	20	0	74,53	2	P:GO:0008299; F:GO:0016740	P:isoprenoid biosynthetic process; F:transferase activity			IPR000092 (PFAM)	P:GO:0008299	P:isoprenoid biosynthetic process
EPRU-FC_10735	[INTERPRO, BLASTED, MAPPED, ANNOTATED]	cell division control protein 14	274	20	4.85695e-123	78,34	1	P:GO:0051301	P:cell division			IPR012535 (PFAM)	no GO terms	no GO terms
EPRU-FC_10736	[INTERPRO, BLASTED, MAPPED]	C2H2 transcription factor	653	20	8.37599e-55	58,03	3	F:GO:0003676; C:GO:0005575; P:GO:0008150	F:nucleic acid binding; C:cellular_component; P:biological_process			no IPS match	no IPS match	no IPS match
EPRU-FC_10737	[INTERPRO, BLASTED, MAPPED]	hypothetical protein PV08_07313	1196	20	0	48,76	2	C:GO:0016020; C:GO:0016021	C:membrane; C:integral component of membrane			IPR021840 (PFAM)	no GO terms	no GO terms
EPRU-FC_10965	[INTERPRO, BLASTED, MAPPED]	integral membrane protein	392	20	3.39049e-72	57,47	2	C:GO:0016020; C:GO:0016021	C:membrane; C:integral component of membrane			no IPS match	no IPS match	no IPS match
EPRU-FC_10966	[INTERPRO, BLASTED, MAPPED]	Acetyl-CoA synthetase-like protein	656	20	6.07504e-139	54,6	4	F:GO:0003824; P:GO:0008152; F:GO:0016740; F:GO:0031177	F:catalytic activity; P:metabolic process; F:transferase activity; F:phosphopantetheine binding			IPR000873 (PFAM); IPR009081 (PFAM)	F:GO:0003824; P:GO:0008152	F:catalytic activity; P:metabolic process

## Sheet: Table S5
Table S5. Functional Annotation of Pseudevernia furfuracea Cluster Genes
SeqName	Tags	Description	Length	#Hits	e-Value	sim mean	#GO	GO IDs	GO Names	Enzyme Codes	Enzyme Names	InterPro IDs	InterPro GO IDs	InterPro GO Names
PFUR-FC_00129	[INTERPRO, BLASTED, MAPPED, ANNOTATED]	wd repeat protein	519	20	0	86,1	3	P:GO:0000027; C:GO:0005730; C:GO:0005840	P:ribosomal large subunit assembly; C:nucleolus; C:ribosome			IPR001680 (PFAM)	F:GO:0005515	F:protein binding
PFUR-FC_00130	[INTERPRO, BLASTED, MAPPED]	NADH-ubiquinone oxido 12 kDa subunit, mitochondrial	230	6	0,135168	42,59	4	F:GO:0003735; C:GO:0005622; C:GO:0005840; P:GO:0006412	F:structural constituent of ribosome; C:intracellular; C:ribosome; P:translation			no IPS match	no IPS match	no IPS match
PFUR-FC_00131	[INTERPRO, BLASTED, MAPPED]	methylmalonate-semialdehyde dehydrogenase [acylating], mitochondrial	262	20	9.57903e-17	52,92	12	F:GO:0000287; F:GO:0004491; C:GO:0005737; P:GO:0006355; P:GO:0008152; P:GO:0016311; F:GO:0016491; F:GO:0016620; P:GO:0019509; F:GO:0043874; F:GO:0046872; P:GO:0055114	F:magnesium ion binding; F:methylmalonate-semialdehyde dehydrogenase (acylating) activity; C:cytoplasm; P:regulation of transcription, DNA-templated; P:metabolic process; P:dephosphorylation; F:oxidoreductase activity; F:oxidoreductase activity, acting on the aldehyde or oxo group of donors, NAD or NADP as acceptor; P:L-methionine salvage from methylthioadenosine; F:acireductone synthase activity…			no IPS match	no IPS match	no IPS match
PFUR-FC_00132	[INTERPRO, BLASTED, MAPPED]	SCP-like extracellular protein	275	20	1.22221e-48	65,04	3	C:GO:0005576; C:GO:0016020; C:GO:0016021	C:extracellular region; C:membrane; C:integral component of membrane			IPR014044 (PFAM)	no GO terms	no GO terms
PFUR-FC_00133	[INTERPRO, BLASTED, MAPPED]	c6 finger domain-containing protein	487	20	3.13383e-06	45,4	7	F:GO:0000981; C:GO:0005634; P:GO:0006355; P:GO:0006357; F:GO:0008270; P:GO:0008299; F:GO:0016740	F:RNA polymerase II transcription factor activity, sequence-specific DNA binding; C:nucleus; P:regulation of transcription, DNA-templated; P:regulation of transcription by RNA polymerase II; F:zinc ion binding; P:isoprenoid biosynthetic process; F:transferase activity			no IPS match	no IPS match	no IPS match
PFUR-FC_00134	[INTERPRO, BLASTED]	Cupin, RmlC-type	191	20	1.00317e-87	77,01						IPR013096 (PFAM)	no GO terms	no GO terms
PFUR-FC_00135	[INTERPRO, BLASTED, MAPPED, ANNOTATED]	cytochrome P450 monooxygenase	264	20	1.432e-104	73,43	6	F:GO:0004497; F:GO:0005506; C:GO:0016020; F:GO:0016705; F:GO:0020037; P:GO:0055114	F:monooxygenase activity; F:iron ion binding; C:membrane; F:oxidoreductase activity, acting on paired donors, with incorporation or reduction of molecular oxygen; F:heme binding; P:oxidation-reduction process			IPR001128 (PFAM)	F:GO:0005506; F:GO:0016705; F:GO:0020037; P:GO:0055114	F:iron ion binding; F:oxidoreductase activity, acting on paired donors, with incorporation or reduction of molecular oxygen; F:heme binding; P:oxidation-reduction process
PFUR-FC_00136	[INTERPRO, BLASTED, MAPPED, ANNOTATED]	Short-chain dehydrogenase/reductase SDR	277	20	4.89663e-130	72,62	2	F:GO:0016491; P:GO:0055114	F:oxidoreductase activity; P:oxidation-reduction process			PF13561 (PFAM)	no GO terms	no GO terms
PFUR-FC_00137	[INTERPRO, BLASTED, MAPPED]	short chain dehydrogenase	268	20	1.88772e-116	69,92	3	C:GO:0005575; F:GO:0016491; P:GO:0055114	C:cellular_component; F:oxidoreductase activity; P:oxidation-reduction process			IPR002347 (PFAM)	no GO terms	no GO terms
PFUR-FC_00138	[INTERPRO, BLASTED, MAPPED, ANNOTATED]	reducing type I polyketide synthase 10	2391	20	0	71,32	2	F:GO:0003824; P:GO:0008152	F:catalytic activity; P:metabolic process			IPR013968 (PFAM); IPR014031 (PFAM); IPR032821 (PFAM); IPR020807 (PFAM); IPR014030 (PFAM); IPR013149 (PFAM); IPR013154 (PFAM); IPR014043 (PFAM)	P:GO:0055114	P:oxidation-reduction process
PFUR-FC_00139	[INTERPRO, BLASTED, MAPPED, ANNOTATED]	VelB protein	381	20	4.41039e-118	66,58	3	F:GO:0005515; P:GO:0009987; C:GO:0044424	F:protein binding; P:cellular process; C:intracellular part			IPR037525 (PFAM)	no GO terms	no GO terms
PFUR-FC_00140	[INTERPRO, BLASTED, MAPPED]	Rho guanyl nucleotide exchange factor	1972	20	0	54,84	6	F:GO:0005085; F:GO:0005089; C:GO:0005622; C:GO:0005737; P:GO:0035023; P:GO:0035556	F:guanyl-nucleotide exchange factor activity; F:Rho guanyl-nucleotide exchange factor activity; C:intracellular; C:cytoplasm; P:regulation of Rho protein signal transduction; P:intracellular signal transduction			IPR000219 (PFAM)	F:GO:0005089; P:GO:0035023	F:Rho guanyl-nucleotide exchange factor activity; P:regulation of Rho protein signal transduction
PFUR-FC_00141	[INTERPRO, BLASTED, MAPPED, ANNOTATED]	related to telomerase reverse transcriptase	471	20	0	70,43	1	F:GO:0003964	F:RNA-directed DNA polymerase activity	EC:2.7.7.49	RNA-directed DNA polymerase	IPR021891 (PFAM); IPR000477 (PFAM)	F:GO:0003964	F:RNA-directed DNA polymerase activity
PFUR-FC_00142	[INTERPRO, BLASTED, MAPPED]	Telomere reverse transcriptase	141	20	2.67827e-40	62,4	4	F:GO:0003677; F:GO:0003721; F:GO:0003964; P:GO:0006278	F:DNA binding; F:telomerase RNA reverse transcriptase activity; F:RNA-directed DNA polymerase activity; P:RNA-dependent DNA biosynthetic process			no IPS match	no IPS match	no IPS match
PFUR-FC_00143	[INTERPRO, BLASTED]	TBC domain-containing protein	742	20	0	60,34						IPR000195 (PFAM)	no GO terms	no GO terms
PFUR-FC_00144	[INTERPRO, BLASTED, MAPPED, ANNOTATED]	related to Na+/H+ antiporter CNH1	482	20	0	74,29	6	C:GO:0005886; F:GO:0015385; C:GO:0016021; P:GO:0030007; P:GO:0035725; P:GO:1902600	C:plasma membrane; F:sodium:proton antiporter activity; C:integral component of membrane; P:cellular potassium ion homeostasis; P:sodium ion transmembrane transport; P:proton transmembrane transport			IPR006153 (PFAM)	P:GO:0006812; F:GO:0015299; C:GO:0016021; P:GO:0055085	P:cation transport; F:solute:proton antiporter activity; C:integral component of membrane; P:transmembrane transport
PFUR-FC_00279	[INTERPRO, BLASTED, MAPPED]	transposase-like protein	1299	20	2.86333e-120	52,97	2	F:GO:0003677; F:GO:0046983	F:DNA binding; F:protein dimerization activity			IPR008906 (PFAM); IPR025724 (PFAM)	F:GO:0046983	F:protein dimerization activity
PFUR-FC_00280	[INTERPRO, BLASTED, MAPPED]	hypothetical protein NFIA_045700	322	20	2.04247e-154	74,66	2	C:GO:0016020; C:GO:0016021	C:membrane; C:integral component of membrane			IPR002347 (PFAM)	no GO terms	no GO terms
PFUR-FC_00281	[INTERPRO, BLASTED, MAPPED, ANNOTATED]	cytochrome P450	572	20	0	66,76	5	F:GO:0005506; C:GO:0016020; F:GO:0016705; F:GO:0020037; P:GO:0055114	F:iron ion binding; C:membrane; F:oxidoreductase activity, acting on paired donors, with incorporation or reduction of molecular oxygen; F:heme binding; P:oxidation-reduction process			IPR001128 (PFAM)	F:GO:0005506; F:GO:0016705; F:GO:0020037; P:GO:0055114	F:iron ion binding; F:oxidoreductase activity, acting on paired donors, with incorporation or reduction of molecular oxygen; F:heme binding; P:oxidation-reduction process
PFUR-FC_00282	[INTERPRO, BLASTED, MAPPED, ANNOTATED]	related to n-alkane-inducible cytochrome P450	507	20	0	71,14	5	F:GO:0005506; C:GO:0016021; F:GO:0016712; F:GO:0020037; P:GO:0055114	F:iron ion binding; C:integral component of membrane; F:oxidoreductase activity, acting on paired donors, with incorporation or reduction of molecular oxygen, reduced flavin or flavoprotein as one donor, and incorporation of one atom of oxygen; F:heme binding; P:oxidation-reduction process	EC:1.14.14	Acting on paired donors, with incorporation or reduction of molecular oxygen. The oxygen incorporated need not be derived from O(2)	IPR001128 (PFAM)	F:GO:0005506; F:GO:0016705; F:GO:0020037; P:GO:0055114	F:iron ion binding; F:oxidoreductase activity, acting on paired donors, with incorporation or reduction of molecular oxygen; F:heme binding; P:oxidation-reduction process
PFUR-FC_00283	[INTERPRO, BLASTED, MAPPED]	Gmc oxidoreductase	585	20	0	67,41	3	F:GO:0016614; F:GO:0050660; P:GO:0055114	F:oxidoreductase activity, acting on CH-OH group of donors; F:flavin adenine dinucleotide binding; P:oxidation-reduction process			IPR007867 (PFAM); IPR000172 (PFAM)	F:GO:0016614; F:GO:0050660; P:GO:0055114	F:oxidoreductase activity, acting on CH-OH group of donors; F:flavin adenine dinucleotide binding; P:oxidation-reduction process
PFUR-FC_00284	[INTERPRO, BLASTED, MAPPED, ANNOTATED]	lovastatin nonaketide synthase	3960	20	0	63,65	2	P:GO:0008152; F:GO:0016740	P:metabolic process; F:transferase activity			IPR013217 (PFAM); IPR009081 (PFAM); IPR013968 (PFAM); IPR014043 (PFAM); IPR014030 (PFAM); IPR013120 (PFAM); IPR000873 (PFAM); IPR001242 (PFAM); IPR014031 (PFAM); IPR020807 (PFAM); IPR032821 (PFAM)	F:GO:0003824; P:GO:0008152	F:catalytic activity; P:metabolic process
PFUR-FC_00285	[INTERPRO, BLASTED, MAPPED, ANNOTATED]	fatty acid desaturase	569	20	0	73,56	4	P:GO:0006629; C:GO:0016021; F:GO:0016491; P:GO:0055114	P:lipid metabolic process; C:integral component of membrane; F:oxidoreductase activity; P:oxidation-reduction process			IPR005804 (PFAM); IPR001199 (PFAM)	P:GO:0006629	P:lipid metabolic process
PFUR-FC_00286	[INTERPRO, BLASTED, MAPPED, ANNOTATED]	wd40 repeat-like protein	918	20	0	73,78	4	P:GO:0000462; F:GO:0030515; C:GO:0032040; C:GO:0034388	P:maturation of SSU-rRNA from tricistronic rRNA transcript (SSU-rRNA, 5.8S rRNA, LSU-rRNA); F:snoRNA binding; C:small-subunit processome; C:Pwp2p-containing subcomplex of 90S preribosome			IPR013934 (PFAM); IPR001680 (PFAM)	F:GO:0005515; P:GO:0006364; C:GO:0032040	F:protein binding; P:rRNA processing; C:small-subunit processome
PFUR-FC_00287	[INTERPRO, BLASTED, MAPPED, ANNOTATED]	cysteine proteinase	589	20	0	82,47	4	P:GO:0000245; F:GO:0008270; P:GO:0016579; F:GO:0036459	P:spliceosomal complex assembly; F:zinc ion binding; P:protein deubiquitination; F:thiol-dependent ubiquitinyl hydrolase activity	EC:3.4.19.12	Ubiquitinyl hydrolase 1	IPR001607 (PFAM); IPR001394 (PFAM)	F:GO:0008270; P:GO:0016579; F:GO:0036459	F:zinc ion binding; P:protein deubiquitination; F:thiol-dependent ubiquitinyl hydrolase activity
PFUR-FC_00288	[INTERPRO, BLASTED, MAPPED]	hypothetical protein K441DRAFT_697070	272	20	6.34107e-26	51,57	2	C:GO:0016020; C:GO:0016021	C:membrane; C:integral component of membrane			no IPS match	no IPS match	no IPS match
PFUR-FC_00289	[INTERPRO, BLASTED, MAPPED, ANNOTATED]	GNAT family acetyltransferase	241	20	5.80211e-91	64,22	1	F:GO:0016740	F:transferase activity			IPR000182 (PFAM)	no GO terms	no GO terms
PFUR-FC_00290	[INTERPRO, BLASTED, MAPPED, ANNOTATED]	hypothetical protein UCDDA912_g02043	278	20	4.74854e-98	63,19	2	C:GO:0016021; P:GO:0043386	C:integral component of membrane; P:mycotoxin biosynthetic process			IPR021765 (PFAM)	P:GO:0043386	P:mycotoxin biosynthetic process
PFUR-FC_00291	[INTERPRO, BLASTED, MAPPED]	related to het-6-heterokaryon incompatibility protein	728	20	4.28699e-89	50,06	1	F:GO:0016747	F:transferase activity, transferring acyl groups other than amino-acyl groups			IPR010730 (PFAM)	no GO terms	no GO terms
PFUR-FC_00320	[INTERPRO, BLASTED, MAPPED, ANNOTATED]	meiotically up-regulated gene 190 protein	1269	20	0	66,7	1	C:GO:0016020	C:membrane			IPR000008 (PFAM)	no GO terms	no GO terms
PFUR-FC_00321	[INTERPRO, BLASTED, MAPPED]	proline iminopeptidase	129	9	113737	52,4	9	F:GO:0003824; F:GO:0004177; C:GO:0005737; P:GO:0006508; F:GO:0008233; F:GO:0016787; P:GO:0042952; F:GO:0046872; F:GO:0047570	F:catalytic activity; F:aminopeptidase activity; C:cytoplasm; P:proteolysis; F:peptidase activity; F:hydrolase activity; P:beta-ketoadipate pathway; F:metal ion binding; F:3-oxoadipate enol-lactonase activity			no IPS match	no IPS match	no IPS match
PFUR-FC_00322	[INTERPRO, BLASTED, MAPPED, ANNOTATED]	secretory component protein SHR3	223	20	2.06432e-77	72,58	1	C:GO:0016020	C:membrane			IPR013248 (PFAM)	no GO terms	no GO terms
PFUR-FC_00323	[INTERPRO, BLASTED, MAPPED, ANNOTATED]	amidophosphoribosyltransferase	88	20	9.74772e-21	93,42	4	F:GO:0004044; P:GO:0006189; P:GO:0009113; P:GO:0009116	F:amidophosphoribosyltransferase activity; P:'de novo' IMP biosynthetic process; P:purine nucleobase biosynthetic process; P:nucleoside metabolic process	EC:2.4.2.14	Amidophosphoribosyltransferase	PF13522 (PFAM)	no GO terms	no GO terms
PFUR-FC_00324	[INTERPRO, BLASTED, MAPPED, ANNOTATED]	amidophosphoribosyltransferase	433	20	1.78619e-156	64,22	3	F:GO:0016740; P:GO:0055086; P:GO:0072522	F:transferase activity; P:nucleobase-containing small molecule metabolic process; P:purine-containing compound biosynthetic process			no IPS match	no IPS match	no IPS match
PFUR-FC_00325	[INTERPRO, BLASTED, MAPPED, ANNOTATED]	polyketide synthase	2049	20	0	62,2	4	P:GO:0009058; F:GO:0016740; F:GO:0016788; F:GO:0031177	P:biosynthetic process; F:transferase activity; F:hydrolase activity, acting on ester bonds; F:phosphopantetheine binding			IPR014043 (PFAM); IPR009081 (PFAM); IPR032088 (PFAM); IPR014030 (PFAM); IPR001031 (PFAM); IPR014031 (PFAM); IPR020807 (PFAM); IPR032821 (PFAM)	P:GO:0009058; F:GO:0016788	P:biosynthetic process; F:hydrolase activity, acting on ester bonds
PFUR-FC_00326	[INTERPRO, BLASTED, MAPPED, ANNOTATED]	Beta-ketoacyl synthase	2580	20	0	62,69	3	F:GO:0005488; F:GO:0016491; F:GO:0016740	F:binding; F:oxidoreductase activity; F:transferase activity			IPR009081 (PFAM); IPR014043 (PFAM); IPR013154 (PFAM); IPR014031 (PFAM); IPR013968 (PFAM); IPR032821 (PFAM); IPR013149 (PFAM); IPR020807 (PFAM); IPR014030 (PFAM)	P:GO:0055114	P:oxidation-reduction process
PFUR-FC_00327	[INTERPRO, BLASTED, MAPPED, ANNOTATED]	glycoside hydrolase family 20 protein	546	20	0	66,18	1	F:GO:0004553	F:hydrolase activity, hydrolyzing O-glycosyl compounds			IPR015883 (PFAM); IPR029019 (PFAM)	F:GO:0004553; P:GO:0005975	F:hydrolase activity, hydrolyzing O-glycosyl compounds; P:carbohydrate metabolic process
PFUR-FC_00328	[INTERPRO, BLASTED, MAPPED]	15-hydroxyprostaglandin dehydrogenase, putative	290	20	1.42902e-88	64,04	3	C:GO:0005575; F:GO:0016491; P:GO:0055114	C:cellular_component; F:oxidoreductase activity; P:oxidation-reduction process			IPR002347 (PFAM)	no GO terms	no GO terms
PFUR-FC_00329	[INTERPRO, BLASTED, MAPPED, ANNOTATED]	polyketide synthase	293	20	1.6465e-24	52,35	1	F:GO:0003824	F:catalytic activity			no IPS match	no IPS match	no IPS match
PFUR-FC_00330	[INTERPRO, BLASTED, MAPPED, ANNOTATED]	polyketide synthase	299	20	7.37225e-78	67,73	2	F:GO:0003824; P:GO:0019748	F:catalytic activity; P:secondary metabolic process			IPR013149 (PFAM); IPR013968 (PFAM)	P:GO:0055114	P:oxidation-reduction process
PFUR-FC_00331	[INTERPRO, BLASTED, MAPPED, ANNOTATED]	cytochrome P450 oxidoreductase	332	20	1.33043e-87	60,65	2	F:GO:0005488; F:GO:0016491	F:binding; F:oxidoreductase activity			IPR001128 (PFAM)	F:GO:0005506; F:GO:0016705; F:GO:0020037; P:GO:0055114	F:iron ion binding; F:oxidoreductase activity, acting on paired donors, with incorporation or reduction of molecular oxygen; F:heme binding; P:oxidation-reduction process
PFUR-FC_00332	[INTERPRO, BLASTED, MAPPED, ANNOTATED]	related to ribosomal protein YmL25, mitochondrial	184	20	9.30847e-79	74,56	2	F:GO:0003735; C:GO:0005762	F:structural constituent of ribosome; C:mitochondrial large ribosomal subunit			no IPS match	no IPS match	no IPS match
PFUR-FC_00333	[INTERPRO, BLASTED, MAPPED, ANNOTATED]	Winged helix-turn-helix transcription repressor DNA-binding	202	20	3.60365e-53	64,39	1	F:GO:0016740	F:transferase activity			IPR001077 (PFAM)	F:GO:0008171	F:O-methyltransferase activity
PFUR-FC_00753	[INTERPRO, BLASTED, MAPPED]	Zinc finger, CCHC-type	1030	20	2.07606e-42	55,57	4	F:GO:0003676; C:GO:0005634; F:GO:0008270; P:GO:0015074	F:nucleic acid binding; C:nucleus; F:zinc ion binding; P:DNA integration			IPR001878 (PFAM)	F:GO:0003676; F:GO:0008270	F:nucleic acid binding; F:zinc ion binding
PFUR-FC_00754	[INTERPRO, BLASTED, MAPPED, ANNOTATED]	MFS general substrate transporter	446	20	0	75,29	3	F:GO:0005215; P:GO:0034220; C:GO:0071627	F:transporter activity; P:ion transmembrane transport; C:integral component of fungal-type vacuolar membrane			IPR011701 (PFAM)	C:GO:0016021; P:GO:0055085	C:integral component of membrane; P:transmembrane transport
PFUR-FC_00755	[INTERPRO, BLASTED, MAPPED, ANNOTATED]	transcription factor Cys6	721	20	0	65,39	1	F:GO:0005488	F:binding			IPR007219 (PFAM)	F:GO:0003677; C:GO:0005634; P:GO:0006351; F:GO:0008270	F:DNA binding; C:nucleus; P:transcription, DNA-templated; F:zinc ion binding
PFUR-FC_00756	[INTERPRO, BLASTED, MAPPED, ANNOTATED]	GMC oxidoreductase	614	20	0	75,85	3	F:GO:0016614; F:GO:0050660; P:GO:0055114	F:oxidoreductase activity, acting on CH-OH group of donors; F:flavin adenine dinucleotide binding; P:oxidation-reduction process			IPR007867 (PFAM); IPR000172 (PFAM)	F:GO:0016614; F:GO:0050660; P:GO:0055114	F:oxidoreductase activity, acting on CH-OH group of donors; F:flavin adenine dinucleotide binding; P:oxidation-reduction process
PFUR-FC_00757	[INTERPRO, BLASTED, MAPPED, ANNOTATED]	aldo/keto reductase	201	20	3.00153e-105	80,86	2	F:GO:0016491; P:GO:0055114	F:oxidoreductase activity; P:oxidation-reduction process			IPR023210 (PFAM)	no GO terms	no GO terms
PFUR-FC_00758	[INTERPRO, BLASTED, MAPPED, ANNOTATED]	aldo/keto reductase	113	20	4.6666e-33	80,66	4	F:GO:0005509; C:GO:0016021; F:GO:0016491; P:GO:0055114	F:calcium ion binding; C:integral component of membrane; F:oxidoreductase activity; P:oxidation-reduction process			IPR023210 (PFAM)	no GO terms	no GO terms
PFUR-FC_00759	[INTERPRO, BLASTED, MAPPED]	L-aminoadipate-semialdehyde dehydrogenase	1109	20	0	64,85	5	F:GO:0003824; P:GO:0008152; C:GO:0016020; C:GO:0016021; F:GO:0031177	F:catalytic activity; P:metabolic process; C:membrane; C:integral component of membrane; F:phosphopantetheine binding			IPR000873 (PFAM); IPR013120 (PFAM); IPR009081 (PFAM)	F:GO:0003824; P:GO:0008152	F:catalytic activity; P:metabolic process
PFUR-FC_00760	[INTERPRO, BLASTED, MAPPED]	salicylate hydroxylase, putative	372	20	1.98246e-133	63,67	3	C:GO:0016020; C:GO:0016021; F:GO:0071949	C:membrane; C:integral component of membrane; F:FAD binding			IPR002938 (PFAM); PF13450 (PFAM)	F:GO:0071949	F:FAD binding
PFUR-FC_00761	[INTERPRO, BLASTED, MAPPED, ANNOTATED]	DUF1275 domain protein	281	20	2.26802e-82	68,76	1	C:GO:0016020	C:membrane			IPR010699 (PFAM)	no GO terms	no GO terms
PFUR-FC_00762	[INTERPRO, BLASTED, MAPPED, ANNOTATED]	carboxyphosphonoenolpyruvate phosphonomutase, putative	404	20	4.15557e-140	79,77	4	F:GO:0016301; P:GO:0016310; F:GO:0016787; F:GO:0046421	F:kinase activity; P:phosphorylation; F:hydrolase activity; F:methylisocitrate lyase activity	EC:4.1.3.30	Methylisocitrate lyase	PF13714 (PFAM)	no GO terms	no GO terms
PFUR-FC_01248	[INTERPRO, BLASTED, MAPPED, ANNOTATED]	urease accessory protein UreG	276	20	8.86351e-147	86,01	3	F:GO:0003924; P:GO:0006807; F:GO:0016151	F:GTPase activity; P:nitrogen compound metabolic process; F:nickel cation binding	EC:3.6.1.15	Nucleoside-triphosphate phosphatase	IPR003495 (PFAM)	no GO terms	no GO terms
PFUR-FC_01249	[INTERPRO, BLASTED, MAPPED]	Cell surface glycoprotein 1	897	20	6.60839e-47	42,1	6	F:GO:0003674; C:GO:0005575; P:GO:0008150; C:GO:0016020; C:GO:0016021; P:GO:0043386	F:molecular_function; C:cellular_component; P:biological_process; C:membrane; C:integral component of membrane; P:mycotoxin biosynthetic process			no IPS match	no IPS match	no IPS match
PFUR-FC_01250	[INTERPRO, BLASTED, MAPPED]	putative kh domain-containing protein	607	20	0	62,19	2	F:GO:0003676; F:GO:0003723	F:nucleic acid binding; F:RNA binding			IPR004088 (PFAM)	F:GO:0003723	F:RNA binding
PFUR-FC_01251	[INTERPRO, BLASTED, MAPPED]	PtaB protein	1023	20	4.27648e-56	54,56	2	C:GO:0016020; C:GO:0016021	C:membrane; C:integral component of membrane			IPR029005 (PFAM)	no GO terms	no GO terms
PFUR-FC_01252	[INTERPRO, BLASTED, MAPPED, ANNOTATED]	V-type proton ATPase subunit B	516	20	0	96,05	5	F:GO:0005524; F:GO:0008553; P:GO:0015991; C:GO:0033180; P:GO:0046034	F:ATP binding; F:proton-exporting ATPase activity, phosphorylative mechanism; P:ATP hydrolysis coupled proton transport; C:proton-transporting V-type ATPase, V1 domain; P:ATP metabolic process	EC:3.6.1.3; EC:3.6.3.6; EC:3.6.1.15	Adenosinetriphosphatase; Proton-exporting ATPase; Nucleoside-triphosphate phosphatase	IPR004100 (PFAM); IPR000194 (PFAM)	F:GO:0005524; P:GO:0046034; P:GO:1902600	F:ATP binding; P:ATP metabolic process; P:proton transmembrane transport
PFUR-FC_01253	[INTERPRO, BLASTED, MAPPED, ANNOTATED]	mitochondrial iron uptake protein	219	20	1.26124e-39	77,31	5	F:GO:0004322; C:GO:0005739; F:GO:0008199; P:GO:0016226; P:GO:0055114	F:ferroxidase activity; C:mitochondrion; F:ferric iron binding; P:iron-sulfur cluster assembly; P:oxidation-reduction process	EC:1.16.3.1; EC:1.16.3	Ferroxidase; Oxidizing metal ions	IPR002908 (PFAM)	F:GO:0008199; P:GO:0016226	F:ferric iron binding; P:iron-sulfur cluster assembly
PFUR-FC_01254	[INTERPRO, BLASTED, MAPPED, ANNOTATED]	phenylalanine ammonia-lyase	649	20	0	81,69	4	C:GO:0005737; P:GO:0006559; P:GO:0009800; F:GO:0045548	C:cytoplasm; P:L-phenylalanine catabolic process; P:cinnamic acid biosynthetic process; F:phenylalanine ammonia-lyase activity	EC:4.3.1.24; EC:4.3.1.25	Phenylalanine ammonia-lyase; Phenylalanine/tyrosine ammonia-lyase	IPR001106 (PFAM)	no GO terms	no GO terms
PFUR-FC_01255	[INTERPRO, BLASTED, MAPPED]	putative NRPS-like enzyme	1059	20	0	62,22	5	F:GO:0003824; C:GO:0005575; P:GO:0008152; P:GO:0019748; F:GO:0031177	F:catalytic activity; C:cellular_component; P:metabolic process; P:secondary metabolic process; F:phosphopantetheine binding			IPR013120 (PFAM); IPR000873 (PFAM)	F:GO:0003824; P:GO:0008152	F:catalytic activity; P:metabolic process
PFUR-FC_01256	[INTERPRO, BLASTED, MAPPED, ANNOTATED]	polyketide synthase	366	20	1.19795e-91	65,17	1	F:GO:0003824	F:catalytic activity			IPR013149 (PFAM); IPR013154 (PFAM)	P:GO:0055114	P:oxidation-reduction process
PFUR-FC_01257	[INTERPRO, BLASTED, MAPPED]	polyketide synthase	458	20	3.21019e-95	59,66	10	F:GO:0003824; P:GO:0008152; C:GO:0016020; C:GO:0016021; F:GO:0016491; F:GO:0016740; F:GO:0022857; F:GO:0031177; P:GO:0055085; P:GO:0055114	F:catalytic activity; P:metabolic process; C:membrane; C:integral component of membrane; F:oxidoreductase activity; F:transferase activity; F:transmembrane transporter activity; F:phosphopantetheine binding; P:transmembrane transport; P:oxidation-reduction process			IPR013968 (PFAM)	no GO terms	no GO terms
PFUR-FC_01258	[INTERPRO, BLASTED, MAPPED, ANNOTATED]	hypothetical protein ASPWEDRAFT_119565	366	20	6.6198e-170	75,8	1	C:GO:0016020	C:membrane			IPR021838 (PFAM)	no GO terms	no GO terms
PFUR-FC_01259	[INTERPRO, BLASTED, MAPPED]	NAD(P)-binding protein	319	20	6.20615e-97	61,8	2	F:GO:0016491; P:GO:0055114	F:oxidoreductase activity; P:oxidation-reduction process			IPR002347 (PFAM)	no GO terms	no GO terms
PFUR-FC_01260	[INTERPRO, BLASTED, MAPPED]	beta-lactamase/transpeptidase-like protein	398	20	3.70667e-141	64	2	F:GO:0016740; F:GO:0016746	F:transferase activity; F:transferase activity, transferring acyl groups			IPR001466 (PFAM)	no GO terms	no GO terms
PFUR-FC_01261	[INTERPRO, BLASTED, MAPPED, ANNOTATED]	cytochrome P450	795	20	6.9705e-123	66,24	3	C:GO:0016020; F:GO:0016491; F:GO:0046872	C:membrane; F:oxidoreductase activity; F:metal ion binding			IPR001128 (PFAM)	F:GO:0005506; F:GO:0016705; F:GO:0020037; P:GO:0055114	F:iron ion binding; F:oxidoreductase activity, acting on paired donors, with incorporation or reduction of molecular oxygen; F:heme binding; P:oxidation-reduction process
PFUR-FC_01262	[INTERPRO, BLASTED, MAPPED, ANNOTATED]	N-terminal alpha/beta hydrolase domain protein	299	20	2.27852e-115	68,58	2	F:GO:0003824; C:GO:0016020	F:catalytic activity; C:membrane			IPR000073 (PFAM)	no GO terms	no GO terms
PFUR-FC_01263	[INTERPRO, BLASTED, MAPPED, ANNOTATED]	beta-ketoacyl synthase domain-containing protein	2294	20	0	66,48	1	F:GO:0003824	F:catalytic activity			IPR014043 (PFAM); IPR009081 (PFAM); IPR013968 (PFAM); IPR014030 (PFAM); IPR032821 (PFAM); IPR014031 (PFAM); PF13602 (PFAM); IPR020807 (PFAM)	no GO terms	no GO terms
PFUR-FC_01264	[INTERPRO, BLASTED]	NAD(P)-binding protein	311	20	1.24344e-58	59,1						IPR002347 (PFAM)	no GO terms	no GO terms
PFUR-FC_01265	[INTERPRO, BLASTED, MAPPED]	acid protease	844	20	9.13013e-102	57,62	5	F:GO:0004190; P:GO:0006508; F:GO:0008233; C:GO:0016020; C:GO:0016021	F:aspartic-type endopeptidase activity; P:proteolysis; F:peptidase activity; C:membrane; C:integral component of membrane			IPR033121 (PFAM)	no GO terms	no GO terms
PFUR-FC_01266	[INTERPRO, NO-BLAST]	---NA---	352									no IPS match	no IPS match	no IPS match
PFUR-FC_01267	[INTERPRO, BLASTED, MAPPED]	UPF0075 domain protein	227	20	8.06509e-51	61,35	7	F:GO:0005524; C:GO:0005575; P:GO:0006040; P:GO:0009254; F:GO:0016301; P:GO:0016310; F:GO:0016773	F:ATP binding; C:cellular_component; P:amino sugar metabolic process; P:peptidoglycan turnover; F:kinase activity; P:phosphorylation; F:phosphotransferase activity, alcohol group as acceptor			IPR005338 (PFAM)	F:GO:0005524; P:GO:0006040; P:GO:0009254; F:GO:0016773	F:ATP binding; P:amino sugar metabolic process; P:peptidoglycan turnover; F:phosphotransferase activity, alcohol group as acceptor
PFUR-FC_01268	[INTERPRO, BLASTED]	hypothetical protein LPUS_02927	166	20	5.92042e-19	68,21						no IPS match	no IPS match	no IPS match
PFUR-FC_01269	[INTERPRO, BLASTED, MAPPED, ANNOTATED]	40S ribosomal protein S8-B	202	20	1.94794e-119	92,62	4	P:GO:0000462; F:GO:0003735; P:GO:0006412; C:GO:0022627	P:maturation of SSU-rRNA from tricistronic rRNA transcript (SSU-rRNA, 5.8S rRNA, LSU-rRNA); F:structural constituent of ribosome; P:translation; C:cytosolic small ribosomal subunit			IPR022309 (PFAM)	no GO terms	no GO terms
PFUR-FC_01270	[INTERPRO, BLASTED, MAPPED]	Ser/Thr protein phosphatase	316	20	9.79779e-118	69,16	1	F:GO:0016787	F:hydrolase activity			IPR004843 (PFAM)	F:GO:0016787	F:hydrolase activity
PFUR-FC_01271	[INTERPRO, BLASTED, MAPPED]	dystonin isoform X3	248	20	0,705316	46	3	C:GO:0005856; F:GO:0016787; F:GO:0016810	C:cytoskeleton; F:hydrolase activity; F:hydrolase activity, acting on carbon-nitrogen (but not peptide) bonds			no IPS match	no IPS match	no IPS match
[truncated: 471 more rows]

## Sheet: Table S6
Table S6. Reciprocal Best Blast Hits of Evernia prunastri and Pseudevernia furfuracea Cluster Genes
[truncated: 127 more rows]

## Sheet: Table S7
Table S7. List of Putative Regulatory Genes in Evernia prunastri (EPRU) and Pseudevernia furfuracea (PFUR)
[truncated: 61 more rows]
